# Supplementary material for: The ER anchoring and abundance of the EEF1B complex is affected by tissue-specific alternative EEF1D splicing
Source: Life Sci Alliance. 2026 Jun 2;9(8):e202503513. doi: 10.26508/lsa.202503513 (PMC13231004; doi:10.26508/lsa.202503513)
Supplement: Supplementary file 1 [file LSA-2025-03513_TableS1.xlsx]

## Sheet: Hepa1-6 IP-MS raw signal n = 1
Gene	Hepa1-6-empty vector	Hepa1-6-FLAG-EEF1D-M	Hepa1-6-FLAG-EEF1D-S	Hepa1-6-FLAG-EEF1D-N		M/N ratio	S/N ratio
	FLAG IP-MS	FLAG IP-MS	FLAG IP-MS	FLAG IP-MS
A2m	25682.1	469244				#DIV/0!	#DIV/0!
Aars1	41656.5	307218		39687.7		7.74089	0
Abcb8		216742				#DIV/0!	#DIV/0!
Abcd3	49369.4	898470	28979.5	68741.6		13.0703	0.421572
Abce1		212569				#DIV/0!	#DIV/0!
Abcf1		123074		14050.3		8.75953	0
Abcf2		181620				#DIV/0!	#DIV/0!
Abcf3		44122.4				#DIV/0!	#DIV/0!
Abi1		420693				#DIV/0!	#DIV/0!
Ablim1		268242		14052.2		19.089	0
Acaa2	17330.2	28207.3		9442.47		2.98728	0
Acad9		1670000	17334.2	156655		10.6604	0.110652
Acadl	192003	29423.3	79249			#DIV/0!	#DIV/0!
Acadvl	75697.7	527088		142154		3.70787	0
Acat1	559284	117732	279814	207927		0.566218	1.34573
Acat2		299813		81352.8		3.68534	0
Acly	71594.3	440490	40280.6	49629.6		8.87555	0.811625
Aco2	40147.1	1713240		16277.1		105.255	0
Acot7	34461.4	325147		6221.65		52.2606	0
Acox1	88796.5	1567250	56547.3	226334		6.9245	0.24984
Acp1	318751	293449	90718.3	180686		1.62408	0.502077
Acp3	249354	843215		165261		5.10232	0
Acsl1		99746.1				#DIV/0!	#DIV/0!
Acta1						#DIV/0!	#DIV/0!
Actn1	92754.9	1495740	18668.8	17264.3		86.6377	1.08135
Actn4	1088170	11170100	34588.1	894621		12.4858	0.0386623
Actr10	143758	696099	31780			#DIV/0!	#DIV/0!
Actr1a	78187.3	627364		16353.9		38.3617	0
Actr2	2226320	5354190	155835	381968		14.0174	0.407979
Actr3	3649800	4847330	230235	568992		8.51915	0.404637
Add1	43150.9	21109.2	17374.7	17219.2		1.22591	1.00903
Add3	104653	1226520				#DIV/0!	#DIV/0!
Adh1	16129.6					#DIV/0!	#DIV/0!
Adrm1	7794.16	10354	14396.9	20319.6		0.509557	0.708523
Adss2		205086				#DIV/0!	#DIV/0!
Aebp1						#DIV/0!	#DIV/0!
Afdn	3672.31	115353				#DIV/0!	#DIV/0!
Afg3l1	48756.2		19830.6	37739.2		0	0.525464
Afg3l2		43603.5	10868.3	10714.8		4.06946	1.01433
Aga	124506		46745.1	141948		0	0.329311
Ahcy	294114	1780120	60513.3	272093		6.54232	0.222399
Aifm1	19433.8	178125	93322	64223.1		2.77353	1.45309
Aimp1	115428	309610	114104	178871		1.73091	0.637912
Aimp2	192158	216793	170040			#DIV/0!	#DIV/0!
Ak2	102092	6913730	23972.2			#DIV/0!	#DIV/0!
Ak3		230608				#DIV/0!	#DIV/0!
Ak4		1109420	8272.44			#DIV/0!	#DIV/0!
Akap8	259209	244182	242467	206155		1.18446	1.17614
Akap8l		34574.4	7377.3	26485.3		1.30542	0.278543
Akr1a1	11753.7	280057		32517.2		8.61258	0
Akr1c6	1014780	4219210	52994.7	552328		7.63896	0.0959479
Alad	73716	325963		7548.53		43.1823	0
Alb	1874860	3962490	1219670	947421		4.1824	1.28736
Aldh16a1	27055.7	90528.6		12538.4		7.22011	0
Aldh1a1		578023	98450.7	188988		3.05852	0.520936
Aldh1a7	15629.3	167626				#DIV/0!	#DIV/0!
Aldh2	77159.3	876287	51620.5	71980.7		12.1739	0.717144
Aldh3a2	5205.78					#DIV/0!	#DIV/0!
Aldh4a1	26540	294809				#DIV/0!	#DIV/0!
Aldh7a1	39674.4	610131				#DIV/0!	#DIV/0!
Aldh9a1	317025	2459710	47044.6	228908		10.7454	0.205518
Aldoa	775350	11163900	261099	415040		26.8984	0.629094
Aldob	65609					#DIV/0!	#DIV/0!
Aldoc	52713.6	268100		82287.4		3.25809	0
Alox8		106574				#DIV/0!	#DIV/0!
Aloxe3	71307	204199	24528.9	41882.5		4.87552	0.58566
Amy1	10146.2					#DIV/0!	#DIV/0!
Ank3	7117.14	72864.8	7900.77			#DIV/0!	#DIV/0!
Ankh		161111	98885	158677		1.01534	0.623184
Anxa1	358564	5474810	89390.1	152695		35.8545	0.585416
Anxa11	134904	640110		152421		4.19962	0
Anxa2	3704880	53093000	1084220	2087230		25.4371	0.519454
Anxa3	47406.9					#DIV/0!	#DIV/0!
Anxa4	179882	2637520	38765.4	128184		20.576	0.30242
Anxa5	378057	3960220	54707.3	337886		11.7206	0.161911
Anxa6						#DIV/0!	#DIV/0!
Anxa7	250899	2491800	30866.6	166309		14.983	0.185598
Anxa8	115670	4295840		48535		88.5101	0
Ap1b1	100149	937870		69635.7		13.4682	0
Ap1g1	32529.8	365630		159506		2.29226	0
Ap1m1		186053		19223.3		9.67852	0
Ap1m2	377375	927804				#DIV/0!	#DIV/0!
Ap2a1	22372.8	401547		20819.5		19.2871	0
Ap2a2		87579.9				#DIV/0!	#DIV/0!
Ap2m1	158186	1211990	47216.7	164556		7.36521	0.286934
Ap3b1		60927.4				#DIV/0!	#DIV/0!
Apeh	102637	206918	28746.9	106001		1.95204	0.271195
Api5		225837				#DIV/0!	#DIV/0!
Apoa1	54517.1					#DIV/0!	#DIV/0!
Appl1	19175.3	407855		7101.34		57.4335	0
Araf		53629.3	11204.9	11089.6		4.836	1.0104
Arcn1	27344.4	562245		15262.8		36.8376	0
Arf2		20221.6	17320.6			#DIV/0!	#DIV/0!
Arf4		1835250	119257	130315		14.0832	0.915144
Arf5	17073.8	1430130		42154		33.9263	0
Arf6	35117.8	1015620	20395.3	73459.4		13.8256	0.27764
Arfgap3			3912.05			#DIV/0!	#DIV/0!
Arg1	2554020	3571840	392268	465299		7.67644	0.843045
Arhgap1	26328.2	1149640		28075.9		40.9476	0
Arhgap42	35534.8	1892710	22939.9	20650.5		91.6544	1.11086
Arhgdia	32702.1	1219630	27335.9	27325.8		44.6329	1.00037
Arhgef1		24432.2				#DIV/0!	#DIV/0!
Arhgef10l	15871.6	198145				#DIV/0!	#DIV/0!
Arl1	45733	804365	81347.5	105478		7.6259	0.771227
Arl8b	322527	4517800		145582		31.0327	0
Arpc1a	216712	2688130		63633.7		42.2438	0
Arpc1b	20154700	8371450	1328740	1681930		4.97729	0.790009
Arpc2	2280240	4648220	89685	287127		16.1887	0.312353
Arpc3	2871420	3167130	171736	364131		8.69778	0.471632
Arpc4	6597380	10333600	364116	779784		13.2519	0.466945
Arpc5	2241030	2632900	141817	133866		19.6682	1.0594
Arpc5l	1343810	2136630	70355.3	136264		15.6801	0.516316
Arrb1		42494.4				#DIV/0!	#DIV/0!
Asah1	162765		171112			#DIV/0!	#DIV/0!
Ascc3		174467		4678.52		37.2911	0
Atad3	28066.3	535130	113852	83517.2		6.40742	1.36322
Atg3		434141				#DIV/0!	#DIV/0!
Atic	30502.7	278927				#DIV/0!	#DIV/0!
Atl2		165405				#DIV/0!	#DIV/0!
Atl3		305832				#DIV/0!	#DIV/0!
Atp13a1		249542				#DIV/0!	#DIV/0!
Atp1a1	39450.6	335734	85234.5	95518.4		3.51486	0.892336
Atp2a2	68150.1	709200	117396	111417		6.36528	1.05366
Atp2c1	19927.5					#DIV/0!	#DIV/0!
Atp4a	9904.75					#DIV/0!	#DIV/0!
Atp5f1a	691476	17837200	808405	1188950		15.0025	0.679932
Atp5f1b	839746	20553200	369026	1121830		18.3211	0.32895
Atp5f1c	47813.2	539669	180798	116750		4.62243	1.54859
Atp5f1d	68970.6	2391630		136709		17.4943	0
Atp5me	32816	3417480				#DIV/0!	#DIV/0!
Atp5mj			24373.7	72275.1		0	0.337235
Atp5mk	57236.2	167612	169144	268523		0.6242	0.629905
Atp5po	48623.9			23028		0	0
Atp6ap1	7283.6	132490				#DIV/0!	#DIV/0!
Atp6v0a1	52592.2	308858		22935.4		13.4664	0
Atp6v0d1	68992.4		13595.2	68369		0	0.19885
Atp6v1a	478585	3088280	10053.6	289618		10.6633	0.0347133
Atp6v1b2	223596	1697970		83476.7		20.3406	0
Atp6v1c1	62796.4		4507.09	31530.9		0	0.142942
Atp6v1c2	12985.6	171559				#DIV/0!	#DIV/0!
Atp6v1d	38714.3	596207				#DIV/0!	#DIV/0!
Atp6v1e1		3427380				#DIV/0!	#DIV/0!
Atp6v1g1	41679.8	2295050				#DIV/0!	#DIV/0!
Atp6v1h	44041.1	348176	69770.2	52713.9		6.60501	1.32356
Atxn2l	4127.5	50862	10885.8	27837.4		1.82711	0.391049
Bag2	124814	65718.6	61604.7	133791		0.491203	0.460455
Bag3	34318.9	278016	217171	226776		1.22595	0.957645
Bag5		31909				#DIV/0!	#DIV/0!
Bag6	57618.7					#DIV/0!	#DIV/0!
Baiap2	33633.4	312560		102477		3.05005	0
Banf1	68101.5	444143	21199.8	203954		2.17766	0.103944
Bbox1		567757				#DIV/0!	#DIV/0!
Bcap31		408246				#DIV/0!	#DIV/0!
Bclaf1	9818260	3263720	4697210	4323190		0.754933	1.08651
Bicd2	14744	191190		7155.82		26.7181	0
Blmh	497914	2842130	179489	745721		3.81125	0.240692
Blvra	20017.6	146927		11673.3		12.5866	0
Borcs5		105907				#DIV/0!	#DIV/0!
Brk1	15819.1	272182		31938		8.5222	0
Btf3	48326.6	744017				#DIV/0!	#DIV/0!
Bub3	24004.8	220870	21782.1	14561.8		15.1678	1.49584
Bzw1		641582				#DIV/0!	#DIV/0!
Bzw2	18473.4	373553	34361.8	14890.1		25.0873	2.30769
C1qbp	30707.2	103757	76654	60747.5		1.708	1.26185
C3	24972.6	112580				#DIV/0!	#DIV/0!
C4b		238570				#DIV/0!	#DIV/0!
Ca2	167591	4136890	27065.1	164410		25.162	0.16462
Ca3						#DIV/0!	#DIV/0!
Cab39	53043.4	376689				#DIV/0!	#DIV/0!
Cad	17528.3	179972	33855.5	47590.6		3.78167	0.71139
Calcoco1				41696.4		0	0
Calml3	206533	1410810		140614		10.0332	0
Calr	56613.4	1973230		46481.8		42.4517	0
Calu	76592	514329	330553	254637		2.01985	1.29813
Camk1d		368372				#DIV/0!	#DIV/0!
Camk2d	94471	455969	17437.7	95860.9		4.75657	0.181906
Cand1	72766.3	968898	59498.3	106724		9.07854	0.557497
Canx	136447	555268	114301	146976		3.77795	0.777685
Cap1	47757.3	1758750	22908.4	35303.7		49.8177	0.648895
Capg	104038	3171310		179238		17.6933	0
Capn1	326632	2074350	68507	493314		4.20493	0.138871
Capn2	152109	295804	90625.9	205949		1.4363	0.44004
Capn7	480229	4323870	301773	352532		12.2652	0.856016
Capns1	24495.2	476238		78107.3		6.09723	0
Caprin1	22690.7	332703	17884.3	22031.7		15.1011	0.811753
Capza1	11429900	2775330	2114480	2365460		1.17327	0.893898
Capza2	5789710	1866670	1225840	1232950		1.51399	0.994233
Capzb	11404900	6331960	1804280	2259550		2.80231	0.798513
Carhsp1	4328.31	432881				#DIV/0!	#DIV/0!
Cars1	66947.4	63739400	115115000	96127700		0.66307	1.19752
Cat	867522	2513710	386758	725242		3.46603	0.533281
Cav1		28664.5				#DIV/0!	#DIV/0!
Cbr1	74491.5	2411770		54174.7		44.5184	0
Cbx3		227304				#DIV/0!	#DIV/0!
Ccar1	31612.7					#DIV/0!	#DIV/0!
Ccar2		395117				#DIV/0!	#DIV/0!
Ccdc22		89417.5				#DIV/0!	#DIV/0!
Ccdc9b	62437	19779.8	22746.4	20769.9		0.95233	1.09516
Ccn2	80194.8	54745.1				#DIV/0!	#DIV/0!
Cct2	112077	1390300	104881	87286.5		15.928	1.20157
Cct3	204204	2404500	121590	139493		17.2374	0.871657
Cct4	181048	1797410	229772	251917		7.13493	0.912094
Cct5	72568	335669	48827.1	67861.4		4.94639	0.719512
Cct6a	297712	4530920	262298	273136		16.5885	0.96032
Cct7	247837	1470580	187123	195437		7.52457	0.957459
Cct8	413092	2665630	258217	420552		6.33841	0.613995
Cd44	5698.8	1351970				#DIV/0!	#DIV/0!
Cdc37	87747.8	447885		41216.1		10.8667	0
Cdc42	127140	2244570	42589.5	70292.5		31.9319	0.60589
Cdc42bpb		783142	28150.3			#DIV/0!	#DIV/0!
Cdc42ep1		14904.1	15736.2			#DIV/0!	#DIV/0!
Cdc5l	1630930	4822250	785881	1489440		3.23763	0.527635
Cdh1		863196				#DIV/0!	#DIV/0!
Cdipt	14023.1	357993	239835	312935		1.14399	0.766405
Cdk1			63414.2	47753.5		0	1.32795
Cdsn	5475420	4166790	1208320	5844170		0.712982	0.206756
Cfl1	713883	4318010	852000	312401		13.822	2.72726
Cfl2	368850	21099700	83748.4			#DIV/0!	#DIV/0!
Chchd3	8064.86					#DIV/0!	#DIV/0!
Chd4	5159.98	177126	15605.6	28039.4		6.31704	0.55656
Chmp4b	36429.8	361471		28974		12.4757	0
Chtop	2240.18	75854.8				#DIV/0!	#DIV/0!
Cirbp		1274970				#DIV/0!	#DIV/0!
Cisd1	13525.4	668387	10874.1			#DIV/0!	#DIV/0!
Cisd3		20780.8	13895.1	18583.4		1.11825	0.747716
Ckap4	137184	737508	44579	55459.4		13.2982	0.803813
Ckap5	59246.6	719436	62724.9	46502.3		15.471	1.34886
Ckb	20689.8	409624	45938.2	10519.3		38.9402	4.36704
Ckmt1	423659	3892520	113236	543279		7.16486	0.208431
Clasp1		153515				#DIV/0!	#DIV/0!
Clic1	303719	3051540	24769.8	124350		24.5399	0.199194
Clic3	65061.8	1085140		92902		11.6805	0
Clint1		484443				#DIV/0!	#DIV/0!
Clip1	3665.03	353670		27993.2		12.6341	0
Clk4	436830	393357	384552	362244		1.08589	1.06158
Clns1a	5337820	4183510	1944070	2586520		1.61743	0.751616
Cltb	28145.2	1757410				#DIV/0!	#DIV/0!
Cltc	234120	6742200	161021	268972		25.0665	0.598653
Clu			35879.4	43314.3		0	0.82835
Cluh	7117.92	330157				#DIV/0!	#DIV/0!
Cmas	56667.5	364968	15410.9	36013.6		10.1342	0.427919
Cmpk1	208639	1929030		121919		15.8222	0
Cndp2		1010440				#DIV/0!	#DIV/0!
Cnn2	13744.8	439027				#DIV/0!	#DIV/0!
Cnn3	20521.5	486716	61186.9	46839.9		10.3911	1.3063
Cnot1		244253	5845.01	5730.33		42.6246	1.02001
Cntn1		193711				#DIV/0!	#DIV/0!
Col18a1						#DIV/0!	#DIV/0!
Col1a1	18867.1					#DIV/0!	#DIV/0!
Comt		595835				#DIV/0!	#DIV/0!
Copa	88529.2	1654720	66915.7	97451.6		16.9799	0.686656
Copb1	34035	1188410	26057.8	70100.6		16.9529	0.37172
Copb2	104372	1200480	68614.6	93697.5		12.8123	0.732299
Cope	4164.27		10716.1	28275.9		0	0.378984
Copg1	25365.5	589122	46104.4	20615.2		28.5771	2.23643
Copg2		102465				#DIV/0!	#DIV/0!
Cops2		166571				#DIV/0!	#DIV/0!
Cops3	11211.4	126592				#DIV/0!	#DIV/0!
Cops4		89402.3				#DIV/0!	#DIV/0!
Cops5		63749.1				#DIV/0!	#DIV/0!
Cops6		69404.1				#DIV/0!	#DIV/0!
Coro1a	28220.7	182460		55699.6		3.27579	0
Coro1c	72673.6	2185910	47121.8	62605.5		34.9156	0.752678
Coro2b	164124					#DIV/0!	#DIV/0!
Cox5b	67760	3734590	74728.1	225727		16.5447	0.331055
Cox6c	188964	19171.2	47837.4	49720.2		0.385582	0.962132
Cox7c		2314910				#DIV/0!	#DIV/0!
Cpa4	1062180	2255630	276012	776948		2.90319	0.355252
Cpe	27769.5					#DIV/0!	#DIV/0!
Cpm	98202.9	260787		150840		1.7289	0
Cpne1	85468.5	612383	24635.3	71871		8.52059	0.342771
Cpne3	104738	1947910		49505.4		39.3474	0
Cps1	42087		15585.5	32849		0	0.474459
Cpsf7	48954.5	397429				#DIV/0!	#DIV/0!
Cpt1a		103587	28515	550092		0.188309	0.0518368
Crabp2	58706.7	1575300		50067.8		31.4633	0
Crip1	131942	9341340				#DIV/0!	#DIV/0!
Crkl		382885				#DIV/0!	#DIV/0!
Cryaa	8048.84	135951				#DIV/0!	#DIV/0!
Cryab		562920				#DIV/0!	#DIV/0!
Cs		106256				#DIV/0!	#DIV/0!
Csde1		198278		11656.7		17.0098	0
Cse1l	57120.8	619997	52587.5	63920.9		9.69944	0.822696
Csk	29355.2	172202				#DIV/0!	#DIV/0!
Csnk1a1	111398	2680970	42378.4	97470.3		27.5055	0.434783
Csnk2a1	43727.4	265011		13084		20.2546	0
Csnk2a2	46679.2	517056		25566.8		20.2237	0
Csnk2b	117244	77225				#DIV/0!	#DIV/0!
Csrp1	79019.5	545576		10721.3		50.8871	0
Csrp2						#DIV/0!	#DIV/0!
Cstb	19977.9		94339.6	81702.1		0	1.15468
Ctnna1	162368	2014260		63164.1		31.8893	0
Ctnna2		951190				#DIV/0!	#DIV/0!
Ctnnb1	194287	3326770	49429.4	208471		15.958	0.237104
Ctnnbip1		1156260				#DIV/0!	#DIV/0!
Ctnnd1	31447.3	2078140	46773.2	33113.2		62.7587	1.41252
Ctsd	75982.2	1017860		329225		3.09169	0
Ctsk	25345.5	148974	15451.1	46089.9		3.23225	0.335238
Cttn	1088230	4024360	131529	195406		20.5949	0.673106
Cul1	32332.2	89746.1	36545.1	22682.1		3.95669	1.61119
Cul2	13053.4	130525				#DIV/0!	#DIV/0!
Cul3	45698.3	555718		49050		11.3296	0
Cul4b	6610.13	321866	6835.56			#DIV/0!	#DIV/0!
Cwh43		202945				#DIV/0!	#DIV/0!
Cxadr		219164				#DIV/0!	#DIV/0!
Cyb5a	71489.1	2889410		59447.3		48.6046	0
Cyb5r2	35754.4	127005		54023.3		2.35093	0
Cyb5r3		6423040				#DIV/0!	#DIV/0!
Cyc1	33049.8	836118	13959	176401		4.73987	0.0791322
Cycs	125211	2669680	75692.9	121808		21.9171	0.621412
Cyfip1	104410	785181		41695.3		18.8314	0
Cyfip2	10039.1	225985				#DIV/0!	#DIV/0!
Cyp51a1		69232.2				#DIV/0!	#DIV/0!
Daam1		542083				#DIV/0!	#DIV/0!
Dad1	151498	923718	24635.2	79710.5		11.5884	0.309058
Dars1	168336	2106500	189489	167560		12.5716	1.13087
Dazap1		129204				#DIV/0!	#DIV/0!
Dbn1	93005.9	1065140				#DIV/0!	#DIV/0!
Dbnl	3284.3	595030		6436.96		92.4396	0
Dctn1	40337.2	577235		34057.3		16.9489	0
Dctn2	14205.6	305558	488749	154633		1.97602	3.1607
Dctn4	81162.4	114486				#DIV/0!	#DIV/0!
Dctn5	24463.9	132525	5398.19	5501.74		24.0878	0.981179
Ddah2	175558	677774	43192.6	115404		5.87305	0.374273
Ddb1	60577.8	660414	128087	166869		3.95768	0.76759
Ddost	248719	1529670	85112.4	187241		8.16952	0.454561
Ddrgk1		116076				#DIV/0!	#DIV/0!
Ddx1	73291.7	1218950	26386.5	61817.6		19.7185	0.426844
Ddx17	31819	784086	30750.7	64943.4		12.0734	0.4735
Ddx18	21352.7	216398	48023	21617.8		10.0102	2.22146
Ddx19a	39021	102298				#DIV/0!	#DIV/0!
Ddx21	66647.2	131628	74757.6	118200		1.1136	0.632467
Ddx39b	108291	1369640				#DIV/0!	#DIV/0!
Ddx3x	43082.6	574129	54558.7	56402.7		10.1791	0.967307
Ddx41	44914.3	129488	20084.5	50852		2.54637	0.39496
Ddx5	61017.1	1379390	63445.7	97770.1		14.1085	0.648927
Ddx6	90058.2	583168				#DIV/0!	#DIV/0!
Des						#DIV/0!	#DIV/0!
Dhrs7b	178782		277850	258995		0	1.0728
Dhx15	49969.5	862517	3996.96	62373.6		13.8282	0.064081
Dhx30		136156				#DIV/0!	#DIV/0!
Dhx32		128271				#DIV/0!	#DIV/0!
Dhx57						#DIV/0!	#DIV/0!
Dhx9	131721	530499	111844	293169		1.80953	0.3815
Diaph1		409220		9949.58		41.1294	0
Dip2b	15621.2	200908				#DIV/0!	#DIV/0!
Dkc1		278727				#DIV/0!	#DIV/0!
Dlat	77316.4	1119520	86294.6	36653.8		30.5431	2.35432
Dlg1		68405.9				#DIV/0!	#DIV/0!
Dlst	76931.1	2264700	24080.6	124329		18.2154	0.193684
Dnaja1	53143.3	780679	567013	498451		1.56621	1.13755
Dnaja2	44661.6	926154	318747	318227		2.91036	1.00163
Dnajb1	17918.9	313270				#DIV/0!	#DIV/0!
Dnajb11	49424.8	369458		14495.8		25.4872	0
Dnajb2		340051				#DIV/0!	#DIV/0!
Dnajb6		233486	105614	133634		1.74721	0.790323
Dnajc10	30745.6					#DIV/0!	#DIV/0!
Dnajc5		23271.7				#DIV/0!	#DIV/0!
Dnajc7		166769		14890.6		11.1996	0
Dnm1l	9679.67	325615				#DIV/0!	#DIV/0!
Dnm2	97399	1254980	32073.6	101879		12.3183	0.314821
Dock4	46411.2		31658.4	40490.1		0	0.78188
Dock7	13796.3					#DIV/0!	#DIV/0!
Dpm1	11712.9	290264	34776.2	47783.3		6.07459	0.72779
Dpp3	30183.3	266812		28490.8		9.36485	0
Dpy30		187976	3585.18	4405.04		42.6729	0.813881
Dpysl2	20401.3	1191120				#DIV/0!	#DIV/0!
Dpysl3		125533				#DIV/0!	#DIV/0!
Drap1		231241				#DIV/0!	#DIV/0!
Drg1	54404.9	423646	46528.9	44957.3		9.4233	1.03496
Dsc1		993225		11811.7		84.0882	0
Dsc3	45115.1	8390500		53423.6		157.056	0
Dsg1b	152107	1893100		148482		12.7497	0
Dsp	18744900	189152000	2754410	21987900		8.60255	0.125269
Dst	31035.7		7379.36			#DIV/0!	#DIV/0!
Dstn	146434	400611	168766	103460		3.87213	1.63122
Dusp14		113694				#DIV/0!	#DIV/0!
Dync1h1	212289	3474270	53016.1	201971		17.2018	0.262494
Dync1i2		88015.5				#DIV/0!	#DIV/0!
Dync1li1	31461.9	1127630		39307.7		28.6873	0
Dynll1	9180.68	715942				#DIV/0!	#DIV/0!
Dynlrb1		599890				#DIV/0!	#DIV/0!
Dynlrb2		1015500				#DIV/0!	#DIV/0!
Echs1		957915	14636.5	26998.9		35.4798	0.542115
Ecpas		203859	12443.1			#DIV/0!	#DIV/0!
Edf1		541743				#DIV/0!	#DIV/0!
Eea1	55284.1	371640				#DIV/0!	#DIV/0!
Eef1a1	785828	1927560000	2755300000	2001560000		0.963029	1.37658
Eef1a2		3147270	8196320	8176950		0.384895	1.00237
Eef1b	424979	2149520000	4075280000	3621500000		0.593544	1.1253
Eef1d	274306	5528630000	8373890000	8526140000		0.648433	0.982143
Eef1g	285587	1407210000	2444210000	1768730000		0.795605	1.3819
Eef2	1389600	13419200	339240	970245		13.8307	0.349644
Efhd1						#DIV/0!	#DIV/0!
Efhd2	621038	188495				#DIV/0!	#DIV/0!
Eftud2	14768.5	335795	32273.1	20532.7		16.3542	1.57179
Ehbp1l1		107235				#DIV/0!	#DIV/0!
Ehd1	63308.3	266895				#DIV/0!	#DIV/0!
Ehd2		360275				#DIV/0!	#DIV/0!
Ehd4		267435		28526.9		9.37484	0
Eif1a	191078	67569.6	220134	12570.4		5.37529	17.5121
Eif1ax	367311	231083	390988	95496.2		2.41981	4.09428
Eif2ak3	105865	878219	55556	75937.3		11.5651	0.731604
Eif2s1	315860	1678360	41906.1	258608		6.48998	0.162045
Eif2s2	45191.9	637334	29517.1			#DIV/0!	#DIV/0!
Eif3a	45763.5	1021100		20352.8		50.17	0
Eif3b	62412.1	911174	31216	42636.1		21.371	0.73215
Eif3c	57056.2	1825370	21799.4	60365.1		30.2388	0.361126
Eif3d	77779.9	1086680	66533.6	109824		9.89474	0.60582
Eif3e	81376.3	1717510		54425		31.5574	0
Eif3f	30896	910578	19510.4	36922.1		24.6621	0.528421
Eif3g	50399.3	550993	34118.4			#DIV/0!	#DIV/0!
Eif3h		392398				#DIV/0!	#DIV/0!
Eif3i	65319.9	1106100	13905.6	26685.5		41.4495	0.521092
Eif3k	125984	1908260	20149.5	62611.5		30.4778	0.321818
Eif3l	59735.3	1022990	3586.09	27404.3		37.3295	0.130859
Eif3m		120472		6125.43		19.6675	0
Eif4a1	544978	3317460	268978	368806		8.99514	0.729321
Eif4a2		271668				#DIV/0!	#DIV/0!
Eif4a3	30274.2	552731		98818.6		5.59339	0
Eif4b	12445100	8348490	12211100	11707600		0.713083	1.04301
Eif4e	47794.1	486181	41898	55583.5		8.74686	0.753785
Eif4g1	17980.7	795837	13940.5	36835.2		21.6053	0.378456
Eif4g2	14978.2	919390	17648.8	90653.7		10.1418	0.194684
Eif4g3		214460	308770	209715		1.02263	1.47233
Eif4h	93778.8	1062350				#DIV/0!	#DIV/0!
Eif5	25605.6	387183	9034.21	22983.6		16.8461	0.393072
Eif5a	146992	2039850		23967.2		85.1101	0
Eif5b	24860.1	294395		7347.06		40.0698	0
Eif6	388050	2796940	263428	544281		5.13878	0.483993
Elavl1		547018	32620.3	51527.8		10.616	0.633062
Elmo3		142450				#DIV/0!	#DIV/0!
Elob	41346.4	662667		50732.1		13.0621	0
Eloc	14414	296519	15915.1	17421.3		17.0205	0.913543
Emc1	19206.6	195524		10905.1		17.9296	0
Emc2		219863				#DIV/0!	#DIV/0!
Emd		201370	36858.6	37959.7		5.30484	0.970993
Eml2	60886.8	855726				#DIV/0!	#DIV/0!
Eml4	8758.43	606082				#DIV/0!	#DIV/0!
Enah		61528.2				#DIV/0!	#DIV/0!
Eno1	724822	19835200	157179	964402		20.5674	0.162981
Eno3		65726				#DIV/0!	#DIV/0!
Ensa		3263070				#DIV/0!	#DIV/0!
Eny2	7353.41	200902		15650.6		12.8367	0
Epb41l3						#DIV/0!	#DIV/0!
Epha2	13207.6	90820.8		27881.2		3.25742	0
Epn2		64752.3				#DIV/0!	#DIV/0!
Epn3	7797.02	120656		8361.24		14.4304	0
Eppk1	1811270	26132300	286267	2189030		11.9378	0.130773
Eprs1	249001	1096280	243621	304802		3.5967	0.799276
Eps8l1	84901.5	532557		40580		13.1236	0
Erh	5759340	2986000	3215190	2746890		1.08705	1.17048
Erlin1		29596.5				#DIV/0!	#DIV/0!
Erlin2	73506.4	167293		57234.4		2.92294	0
Ermp1	20950.7	112676		25963.3		4.33982	0
Ero1a	15063.1	1067440		69584.8		15.3401	0
Erp29	104185	1810480		85157		21.2605	0
Esrp1		510606				#DIV/0!	#DIV/0!
Esyt1		878411				#DIV/0!	#DIV/0!
Etf1	159411	461702	67802.2	97439		4.73837	0.695843
Etfa		67445.4				#DIV/0!	#DIV/0!
Etfb		450028		19244		23.3854	0
Evpl	252178	3899080	13696.4	300764		12.9639	0.0455387
Ewsr1	118124	1602130	44372	90331.9		17.736	0.491211
Exoc1		54875.4				#DIV/0!	#DIV/0!
Exoc2		117830				#DIV/0!	#DIV/0!
Exoc3		145281				#DIV/0!	#DIV/0!
Exoc4		324784				#DIV/0!	#DIV/0!
Exoc6b		109124				#DIV/0!	#DIV/0!
Exoc7		398252				#DIV/0!	#DIV/0!
Exoc8		156471				#DIV/0!	#DIV/0!
Exosc6	11274.8	94030.5		9573.38		9.82208	0
Ezr	647724	17856300	109914	308919		57.8025	0.355802
FAM120A	24102.3	382225	37351.8	67062.2		5.69956	0.556972
Fabp1	131814			6577.17		0	0
Fabp5	8762670	46911700	754942	1575520		29.7754	0.47917
Fam160a1		67292.8				#DIV/0!	#DIV/0!
Fam83g		90540				#DIV/0!	#DIV/0!
Fam83h	71183.3	1197530	5937.32			#DIV/0!	#DIV/0!
Far1						#DIV/0!	#DIV/0!
Farp1	3439.86		9089.77	16035.8		0	0.566842
Farsa		461263	51072.2	14952.4		30.8488	3.41565
Farsb	81745.5	1329020	5788.41	44689.8		29.7388	0.129524
Fasn	160093	2232790	64609.6	309500		7.21418	0.208755
Fau	762328	5098310	437449	675574		7.54663	0.647522
Fbl	2015520	3172050	847190	1388010		2.28532	0.610363
Fbll1	739192	2324290	466747			#DIV/0!	#DIV/0!
Fbxo28		630404	1642200	1396090		0.45155	1.17629
Fgb		627106				#DIV/0!	#DIV/0!
Fgg	54852.8	1640280				#DIV/0!	#DIV/0!
Fhl2		676661				#DIV/0!	#DIV/0!
Fhl3	142646	291102	124226	128947		2.25753	0.963388
Fis1	26298	730056	14816.8	38939.9		18.7483	0.380504
Fkbp10						#DIV/0!	#DIV/0!
Fkbp1a	43950.8	1958740		33041.9		59.2805	0
Fkbp3		463716				#DIV/0!	#DIV/0!
Fkbp4		278297				#DIV/0!	#DIV/0!
Flg2	528082	210256	146186	19667.6		10.6905	7.43283
Flii	452746	271909	200493	170855		1.59146	1.17347
Flna	442966	2189940	282543	335945		6.51875	0.841039
Flnb	444385	13951700	128860	428882		32.5304	0.300456
Flnc	39193.3	239498		25910.1		9.24342	0
Fmr1		60025.4		7407.14		8.10372	0
Fn1	59476.4	131186	39369.1	25834.8		5.07788	1.52388
Fnta						#DIV/0!	#DIV/0!
Fosl1		1215230	2027330	2223650		0.546502	0.911713
Fosl2			105411			#DIV/0!	#DIV/0!
Frg1	52068.5	151678	39219.9	43600.2		3.47884	0.899535
Frmd4a			16822.9	31161.3		0	0.539865
Frmd6		18434.5				#DIV/0!	#DIV/0!
Fscn1	124227	3063030	19405.8	78382.8		39.0778	0.247577
Fubp1	29512	728204	34869.7	31698.7		22.9727	1.10004
Fus	77413.1	2825780	98631.1	121663		23.2263	0.810691
Fxr1		152413				#DIV/0!	#DIV/0!
Fxr2						#DIV/0!	#DIV/0!
G3bp1	99326.3	532336	61197.1	31701.7		16.792	1.9304
G6pdx	99341.8	593746		62116.4		9.5586	0
Gabarapl2		106992				#DIV/0!	#DIV/0!
Galk1	58562.2	368852		24975.7		14.7684	0
Gan	67696.3	376702		15862.2		23.7484	0
Ganab	97240.5	1199840		60391.5		19.8677	0
Gapdh	7429180	52135600	6919110	10965200		4.75464	0.631006
Gar1	111999	204924	98625.2	120748		1.69712	0.816785
Gars1	108433	562682	15668.2	101205		5.55982	0.154816
Gatad2b		54658				#DIV/0!	#DIV/0!
Gatd3a		139285				#DIV/0!	#DIV/0!
Gatm	9533.77	870108				#DIV/0!	#DIV/0!
Gba	228431	570361	68614.1	232873		2.44924	0.294642
Gbp1		159430				#DIV/0!	#DIV/0!
Gbp5	6773.2	380337				#DIV/0!	#DIV/0!
Gcn1	69491.5	861356	60735.4	122005		7.06001	0.497811
Gda	36820		23017.8	54123.6		0	0.425282
Gdi1	297844	2451890	24699.7	143444		17.093	0.172191
Gdi2	315315	3494250	50653	239821		14.5702	0.211212
Get3	45176.7	190214				#DIV/0!	#DIV/0!
Gfus		154885				#DIV/0!	#DIV/0!
Ggct	84323.7	504228	58262.1	169301		2.97829	0.344133
Gigyf2	101466	2383370	71177.9	49707.6		47.9478	1.43193
Gipc1		133867				#DIV/0!	#DIV/0!
Gja1		556990				#DIV/0!	#DIV/0!
Glg1	17266.3	240023				#DIV/0!	#DIV/0!
Glipr2						#DIV/0!	#DIV/0!
Glod4	20365.3	1463320				#DIV/0!	#DIV/0!
Gltp	86897.7	3154050		88131		35.7882	0
Glud1	32087.5	1935830	53601.4	88498		21.8743	0.605679
Glul	10111.5	130966	18616.5	195296		0.670603	0.0953245
Gmppa	23577.1	115060		9041.95		12.7251	0
Gmppb	8170.28	19308.2		6603.44		2.92396	0
Gmps	34237.5	349720	17717.6	8554.16		40.883	2.07123
Gnai1		492856				#DIV/0!	#DIV/0!
Gnai2	8703.31	130917	3677.27			#DIV/0!	#DIV/0!
Gnas	31784.5	377081	53343.3	54101.3		6.96991	0.985989
Golph3		46395.5				#DIV/0!	#DIV/0!
Golt1b		64956				#DIV/0!	#DIV/0!
Gorasp2		186744				#DIV/0!	#DIV/0!
Got1	47124	324699	13072.3	109115		2.97575	0.119803
Got2	37281.4	387549	20714.1	62892.3		6.16211	0.329358
Gpam			49336.6	46674.5		0	1.05704
Gpc1		412672		13508.3		30.5495	0
Gpi	55748.1	902644				#DIV/0!	#DIV/0!
Gpnmb	37291	44623.7	193624	83263.1		0.535936	2.32545
Gps1		77594.1				#DIV/0!	#DIV/0!
Gpx1						#DIV/0!	#DIV/0!
Gpx3		194282				#DIV/0!	#DIV/0!
Gpx4						#DIV/0!	#DIV/0!
Grb2		315242				#DIV/0!	#DIV/0!
Grcc10		27230.7				#DIV/0!	#DIV/0!
Grhl1		187716				#DIV/0!	#DIV/0!
Grhpr		52780				#DIV/0!	#DIV/0!
Gsdma	357180	818295	63501	513355		1.59401	0.123698
Gsn	8621660	5939130	2740760	2952030		2.01188	0.928432
Gspt1	18901.5	358345	13149			#DIV/0!	#DIV/0!
Gsta4	97227.2	19306	32498.5			#DIV/0!	#DIV/0!
Gstm1						#DIV/0!	#DIV/0!
Gtf2i	14380.3	288667				#DIV/0!	#DIV/0!
Gtpbp1		154266				#DIV/0!	#DIV/0!
Gtpbp4		63825.5				#DIV/0!	#DIV/0!
H1-0	81781.9	4795620	51063	85606		56.0197	0.596489
H1-2	5139.52	56841.5	19777.6	35344.7		1.6082	0.559563
H1-3	6362.57	18755.9	6170.35	36508.1		0.513746	0.169013
H1-4	328447	3955020	459375	663948		5.95682	0.691884
H1-5	296109	15083800	152673	497626		30.3115	0.306803
H2-K1	50656.4	2738530				#DIV/0!	#DIV/0!
H4c1	13842800	381983000	3410520	7179510		53.2046	0.475035
Hacd3	25148.1	200151	111030	185413		1.07949	0.598825
Hadha	44861.4	1920290		104879		18.3096	0
Hadhb	53390.1	1485600				#DIV/0!	#DIV/0!
Hal	1678200	2536440	147507	776523		3.26641	0.189958
Hars1	486421	1510200	76149	298412		5.06079	0.255181
Has1		544164		18481		29.4445	0
Hax1		206507	225827	196748		1.0496	1.1478
Hba	1983260	21849900	605826	607243		35.9821	0.997667
Hbb-b1	71889.3		25471.9	17930.9		0	1.42056
Hccs		65169.7				#DIV/0!	#DIV/0!
Hdac2	11251.9	115607		7701.16		15.0116	0
Hdac6	4971310	3657660	4644640	4179720		0.875097	1.11123
Hdgf		1990520	12912.4			#DIV/0!	#DIV/0!
Hdlbp	7669.78	226526		13028.9		17.3864	0
Hdx						#DIV/0!	#DIV/0!
Hectd1	54743.6	203836		48796.4		4.17728	0
Hephl1		110015		57248.5		1.92171	0
Herc2		46713.9		39374.8		1.18639	0
Herc4		45462.4				#DIV/0!	#DIV/0!
Hip1r	10087.4	172184		25480		6.75761	0
Hjurp		8984.03	31449.9	19736.6		0.455196	1.59348
Hk1	82778.1	6466560		111496		57.9981	0
Hk2		62460				#DIV/0!	#DIV/0!
Hmga1	11423.7	866900				#DIV/0!	#DIV/0!
Hmgb1	61102.5	2664970	54709.4	57120.5		46.6552	0.957789
Hmgcs1		221322				#DIV/0!	#DIV/0!
Hmgn1	13577.6			5277.71		0	0
Hnrnpa0						#DIV/0!	#DIV/0!
Hnrnpa1	153952	4511960	55232.8	74071.9		60.9132	0.745665
Hnrnpa2b1	238523	8685370	129073	191300		45.4018	0.674715
Hnrnpa3	98675.9	7017130	65989.4	183125		38.3188	0.360352
Hnrnpab	30274.6	807599	33925.4	55672		14.5064	0.60938
Hnrnpc	55716.3	2527910	45665.3	40471.9		62.4609	1.12832
Hnrnpd	58697.4	1910130	46900.6	57748.4		33.0768	0.812154
Hnrnpdl		102062				#DIV/0!	#DIV/0!
Hnrnpf	130427	3264870	579704	1045060		3.1241	0.554709
Hnrnph1	184556	857425	110217	158544		5.40812	0.695182
Hnrnph2	96997.4	459884		205315		2.23989	0
Hnrnpk	403167	5006140	259477	299779		16.6994	0.865561
Hnrnpl	22757.4	1135440	26901.9	36017.6		31.5246	0.74691
Hnrnpm	206213	4233790	124241	535731		7.90283	0.231909
Hnrnpu	185538	2753790	115867	135452		20.3304	0.85541
Hnrnpul1	31907.5	741641		35836.5		20.6951	0
Hnrnpul2	12861.1	724018				#DIV/0!	#DIV/0!
Homer1		82425.4				#DIV/0!	#DIV/0!
Hp	185827	332114				#DIV/0!	#DIV/0!
Hp1bp3		956775	6053.1	13108.7		72.9878	0.461762
Hprt1	57064.1	151287				#DIV/0!	#DIV/0!
Hsd17b10		102814				#DIV/0!	#DIV/0!
Hsd17b12	70019.9	125848	592924	425181		0.295987	1.39452
Hsd17b4	369687	1968850	44236.6	167116		11.7813	0.264706
Hsp90aa1	823798	7174260	297836	429006		16.723	0.694247
Hsp90ab1	1092940	26288800	1433520	1436580		18.2996	0.99787
Hsp90b1	199306	5197520	119217	237986		21.8396	0.500941
Hspa1l	151473	10366600	329251	452608		22.9041	0.727453
Hspa2	40231.4	159502	30213.3	93693.7		1.70238	0.322469
Hspa4	99933.5	1651620	66023.9	89862.1		18.3795	0.734725
Hspa4l		220656				#DIV/0!	#DIV/0!
Hspa5	4418380	14314600	3630590	4289010		3.33751	0.846487
Hspa8	2498420	37895800	9716720	22535800		1.68158	0.431168
Hspa9	398905	3062440	889061	1423850		2.15082	0.624406
Hspb1	1787830	21658500	148306	3022990		7.1646	0.0490594
Hspb8		163295	98803	141150		1.15689	0.699986
Hspd1	635256	3650470	625267	690573		5.28615	0.905432
Hspe1	323180	2628050	235675	450811		5.8296	0.52278
Hsph1	78651.5	457399	144270	175281		2.60952	0.823078
Htt		111577				#DIV/0!	#DIV/0!
Huwe1		186017	11473.6			#DIV/0!	#DIV/0!
Hyou1		115613				#DIV/0!	#DIV/0!
Hypk		34644.8	3742.59			#DIV/0!	#DIV/0!
IL36RN	40593.9	550560	75533.6	56412.4		9.75956	1.33895
Iap			9654.32	22957.8		0	0.420525
Iars1	107527	1205630	105029	67243.5		17.9293	1.56192
Ide	1517680	7506660	90329.6	1557900		4.81845	0.0579816
Idh1	131575	924566	93032.2	143373		6.44868	0.648882
Idh2	22458.7	1820300		47665.1		38.1894	0
Idh3a		600892		16626.6		36.1404	0
Ifi35		59257.7				#DIV/0!	#DIV/0!
Igf2bp1	6873.12		16227.8	98799.1		0	0.16425
Igf2bp3				102867		0	0
Ighg1	13871200	4953750	5734120	6421220		0.771466	0.892995
Igkc	2288000	995551	1264500	1142090		0.871692	1.10718
Igsf3		162411				#DIV/0!	#DIV/0!
Ilf2	67397.4	1015580				#DIV/0!	#DIV/0!
Ilf3	66683.2	1897650	15354.3	20230.2		93.8028	0.758979
Immp1l	26807.2			17521.9		0	0
Immt		196798	7320.38	9089.89		21.6502	0.805332
Impa2	212988	2165010	54161.8	192918		11.2224	0.28075
Impdh2	128758	285262	45086.4	119562		2.38589	0.377096
Inf2	34590.9					#DIV/0!	#DIV/0!
Inip		11789.1				#DIV/0!	#DIV/0!
Inpp1	31027.9	272014				#DIV/0!	#DIV/0!
Insrr	201343	4717350		54418.1		86.6872	0
Ints4		28587.1				#DIV/0!	#DIV/0!
Ipo4						#DIV/0!	#DIV/0!
Ipo5	72060.7	34416.6				#DIV/0!	#DIV/0!
Ipo7	107500	130375				#DIV/0!	#DIV/0!
Iqgap1	137893	3840770	65883.2	76059.7		50.4968	0.866204
Iqsec1			42100.7	42353.4		0	0.994034
Irf6		101485				#DIV/0!	#DIV/0!
Isoc1	47379.6	220764		37436.1		5.89709	0
Ist1	53621.3	416168		111107		3.74565	0
Itga3	5502860	2129300	4456930	3479670		0.611926	1.28085
Itgb1	48017.8	55163.5	44858.1	59376.7		0.929043	0.755483
Itih3						#DIV/0!	#DIV/0!
Itm2b		405499	24645.2			#DIV/0!	#DIV/0!
Itpr2		319309				#DIV/0!	#DIV/0!
Itpr3	16617.9	296603				#DIV/0!	#DIV/0!
Itprid2		139437				#DIV/0!	#DIV/0!
Ivns1abp	542669	325247	612108	652000		0.498845	0.938816
Jak1	605651	610181	641699	650069		0.93864	0.987124
Jup	12662400	125912000	2135400	18369900		6.85426	0.116245
Kank2			13782.1	8059.31		0	1.71008
Kars1	109515	1172560	108022	32046		36.5899	3.37084
Kctd10						#DIV/0!	#DIV/0!
Kdelr2		29667.1	35610.6			#DIV/0!	#DIV/0!
Keap1	24664.6	263391		19461.7		13.5338	0
Khdrbs1	83617.8	1159370	91979.5	91979.2		12.6047	1
Khsrp	13120.5	789816	45927	21011.4		37.5899	2.18581
Kif13a		122534		5839.64		20.9831	0
Kif20b	58118.9	243160	94575.1	111966		2.17173	0.844677
Kif5b	25601.5	631858		34993.1		18.0566	0
Kirrel1						#DIV/0!	#DIV/0!
Klc1		156237				#DIV/0!	#DIV/0!
Klc3		227359				#DIV/0!	#DIV/0!
Klhl40						#DIV/0!	#DIV/0!
Klhl41						#DIV/0!	#DIV/0!
Kpna3	22731.6	292463	3633.82	3203.66		91.2903	1.13427
Kpnb1	110747	1118790	73232.5	139450		8.02288	0.525152
Kras		445559				#DIV/0!	#DIV/0!
Krt1	257838000	472055000	74843400	158264000		2.98271	0.472902
Krt10	160856000	1088810000	44982500	243653000		4.46869	0.184617
Krt12	175538	1290350		117449		10.9865	0
Krt13	848310	3784800		473280		7.99696	0
Krt14	6947540	122552000	1537350	9191590		13.3331	0.167256
Krt15	534091	1348050	29706.7	178416		7.55566	0.166502
Krt16	10563200	185520000	1755450	4436320		41.8184	0.3957
Krt17	2053710	9407740	830692	1316440		7.14635	0.631014
Krt18	303283	656795	836147	1025140		0.640688	0.815642
Krt19	634588	1033390	23561.7	33268.4		31.0622	0.708231
Krt2	302048000	776483000	96306100	261756000		2.96644	0.367923
Krt20	45651.9		63242.4	61939.6		0	1.02103
Krt23	915331	3188750	116550	767317		4.15571	0.151893
Krt25	3940.76					#DIV/0!	#DIV/0!
Krt26	57696.7	8391170				#DIV/0!	#DIV/0!
Krt4	393176	925314				#DIV/0!	#DIV/0!
Krt42	26885400	224937000	5749640	21802500		10.317	0.263715
Krt5	44087000	543534000	12937000	72994800		7.4462	0.177232
Krt6a	9124060	68278700	2093210	1985400		34.3904	1.0543
Krt71	20073.8					#DIV/0!	#DIV/0!
Krt72	2838320	9910530	1023690			#DIV/0!	#DIV/0!
Krt73	7496170	21281500	2745320	9016170		2.36037	0.304488
Krt75	105257	114949	31216.2	72278.1		1.59037	0.43189
Krt76	596691000	1421530000	157542000	440685000		3.22573	0.357493
Krt77	747774	1590210	254737	456652		3.48232	0.557836
Krt79	20365200	61320100	4126370	42446400		1.44465	0.0972137
Krt8	932382	2784560	1955050	3122560		0.891755	0.626105
Krt80	2101920	7359210	316920	1908650		3.85571	0.166044
Krt85	291774	651292	65463.9	272065		2.39388	0.240619
Krt9	47189.3	90231.9	35595.2			#DIV/0!	#DIV/0!
Ktn1	11229.2	3944810	380507	9557070		0.412764	0.0398142
Lamp1	196557	331459	69087.3	362749		0.913742	0.190455
Lamtor1		123515				#DIV/0!	#DIV/0!
Lancl1	45995.9	966819		69431.2		13.9248	0
Lap3	58764.6	703038	28748.1	42935.6		16.3742	0.669563
Laptm4a			59961.1	61460.8		0	0.975599
Lars1	251582	494584	299282	292526		1.69074	1.0231
Lasp1	32500.4	268689	18916.6	23732.6		11.3215	0.797072
Lbr	29475.6	23714.9	36351.1	32814.7		0.722691	1.10777
Lcp1	96980.8	931155	44539.3	56547.6		16.4667	0.787643
Ldha	206172	1365320	528468	550728		2.47912	0.959581
Ldhb	168823	773920	175777	76832		10.0729	2.28781
Lgals1	772600	1015330	1301260	1204320		0.843073	1.08049
Lgals3	99599.4	1753270	12431.2	91660.5		19.1279	0.135622
Lgalsl	198486	1325710	25829.2	398510		3.32667	0.0648144
Lima1	1149290	668817				#DIV/0!	#DIV/0!
Lman2	69915.4	604234				#DIV/0!	#DIV/0!
Lmna	6542970	65817900	321935	4239710		15.5242	0.0759333
Lmnb1	60747.1	602456	17187.5	61995.7		9.71771	0.277237
Lmnb2		31648.2				#DIV/0!	#DIV/0!
Lmod1		126002				#DIV/0!	#DIV/0!
Lmod2						#DIV/0!	#DIV/0!
Lmod3						#DIV/0!	#DIV/0!
Lox						#DIV/0!	#DIV/0!
Lrba		1653230				#DIV/0!	#DIV/0!
Lrrc47		479937				#DIV/0!	#DIV/0!
Lrrc59	121084	585607	65912.1	126217		4.63968	0.522213
Lrrfip1	170956	93633.9	91950.9	87052.5		1.0756	1.05627
Lrrfip2	173352		36182.5	60808		0	0.595029
Lrsam1	11882.6	251212				#DIV/0!	#DIV/0!
Lsm14a	79067.1	79117.7	60314.6	83673.8		0.945549	0.72083
Lsm14b		39666.3				#DIV/0!	#DIV/0!
Lsm3	254827	2184100	324406	1016670		2.14829	0.319087
Lsm8	49942.1	115212	16110.2	10600.4		10.8686	1.51977
Lsp1						#DIV/0!	#DIV/0!
Lta4h	79588	535958		36801.8		14.5634	0
Ltbp1						#DIV/0!	#DIV/0!
Ltv1	72278.1		89404.9	88059.5		0	1.01528
Luc7l2		119087		21220.2		5.61196	0
Lyar	28625.4			86955.5		0	0
Lypla2		239713				#DIV/0!	#DIV/0!
Lyz1	2735490	1096350	675507	500954		2.18852	1.34844
Macf1	6523.82	493657	711563	47607.9		10.3692	14.9463
Macroh2a1	69969.6	4656760				#DIV/0!	#DIV/0!
Maged1			8264.53			#DIV/0!	#DIV/0!
Mal2	300111	1470690		330027		4.45627	0
Map1b						#DIV/0!	#DIV/0!
Map2		169558				#DIV/0!	#DIV/0!
Map2k2		159015				#DIV/0!	#DIV/0!
Map2k3		178727				#DIV/0!	#DIV/0!
Map3k7	37804.7					#DIV/0!	#DIV/0!
Map4	6982.35	2789360		19110.8		145.957	0
Map7d1	23372.1		33071.8	141893		0	0.233076
Mapk1	9322.92	202569				#DIV/0!	#DIV/0!
Mapk13		137829				#DIV/0!	#DIV/0!
Mapk14		138268				#DIV/0!	#DIV/0!
Mapk3	57800.4	549907				#DIV/0!	#DIV/0!
Mapre1	23284.2	363572				#DIV/0!	#DIV/0!
Mapre2		151612				#DIV/0!	#DIV/0!
Mars1		28327.7	36422.1	27863.4		1.01666	1.30717
Mat1a						#DIV/0!	#DIV/0!
Mat2a	23305.3	512737	23309.3	55770.5		9.1937	0.41795
Matr3	21705.2	434721	30245.8	35317.7		12.3089	0.856392
Mcts1		150255				#DIV/0!	#DIV/0!
Mdh1	228004	2792510	127388	131980		21.1586	0.965207
Mdh2	211845	5138570	56361.8	491505		10.4548	0.114672
Me1	250702	1718110	16521.8	297196		5.78107	0.0555923
Memo1	54486.6	88028.3	5853.87	42756.4		2.05883	0.136912
Mff		11795.9				#DIV/0!	#DIV/0!
Mfge8	225306					#DIV/0!	#DIV/0!
Mgp						#DIV/0!	#DIV/0!
Midn		3960910				#DIV/0!	#DIV/0!
Mif	201117	5163750	165680	95209.5		54.2357	1.74016
Mink1		385341				#DIV/0!	#DIV/0!
Mlf2	122944	686088	65040.3	148960		4.60585	0.436629
Mmp14						#DIV/0!	#DIV/0!
Mms19		124975				#DIV/0!	#DIV/0!
Mob2	877104	1119900	948989	1068720		1.04789	0.887968
Mocs1	263082	2656510				#DIV/0!	#DIV/0!
Mogs	9703.41					#DIV/0!	#DIV/0!
Morc3	103136		129856	84463.4		0	1.53742
Morf4l2	12023.3		10576.1	9771.85		0	1.0823
Mov10	39799.6	308249	28297.7	89598		3.44036	0.31583
Mpc2		45571.9				#DIV/0!	#DIV/0!
Mpo	155644			74477.3		0	0
Mprip	36680.5	102795		27632.2		3.72012	0
Mrpl12	13311.5	206738	19235.8	30373.1		6.80662	0.633317
Mrpl30		16254.1				#DIV/0!	#DIV/0!
Mrpl33	15442.1		8898.21	14924.6		0	0.596211
Msn	158402	5301370	20700.4	79786.9		66.4441	0.259446
Mta2		72270	31242.4	24917.4		2.90038	1.25384
Mtap	63514.4	652124	102160	132637		4.91661	0.770222
Mtch1			16753.8	23662.9		0	0.70802
Mtch2	9201.05	695870	31519.2	52508.9		13.2524	0.600264
Mtco2				24131.6		0	0
Mtdh	234157	439857	244922	664690		0.661748	0.368476
Mthfd1	15044.5	200644				#DIV/0!	#DIV/0!
Mthfd1l	5018170	3472730	4863130	4878770		0.711804	0.996794
Mtrex		136007				#DIV/0!	#DIV/0!
Mvk		15667.9				#DIV/0!	#DIV/0!
Mvp	73486.5	2019210		25438.8		79.3752	0
Mybbp1a	188406	748796	427391	1729800		0.43288	0.247075
Mycbp	2902120	2466200	2345950	2362380		1.04395	0.993045
Mycbp2	29197	310836		49645.6		6.2611	0
Myef2		19583.7		17536.2		1.11676	0
Myh10	202212	149099	1497130	494443		0.301549	3.02791
Myh14	387188	3072710	31443.5	530630		5.79068	0.0592569
Myh3						#DIV/0!	#DIV/0!
Myh9	22429800	14446200	554621	843379		17.129	0.657618
Myl1						#DIV/0!	#DIV/0!
Myl12b	8079240	5561180	78312.3	42614.5		130.5	1.83769
Myl4						#DIV/0!	#DIV/0!
Myl6	12393700	13932900	393960	568015		24.5291	0.693573
Myl6b	68305.7					#DIV/0!	#DIV/0!
Myl9						#DIV/0!	#DIV/0!
Myo10	18902.3	80495	12372.8	11845.4		6.79546	1.04452
Myo18a	90736	778307	134609	63372		12.2816	2.12411
Myo1b	1888510	186321	61881.1	85050.3		2.19072	0.727582
Myo1c	6148610	1312600	377450	320971		4.08947	1.17596
Myo1d	276243	1732260	95768.9	442377		3.9158	0.216487
Myo1e	60190.6	359531	16684.8	19969.2		18.0043	0.835527
Myo3b	548812		33921.4	13408.2		0	2.5299
Myo5a	56605.9	128757				#DIV/0!	#DIV/0!
Myo5b	768316	347692	69641.9	69447.3		5.00656	1.0028
Myo6	154242	502347				#DIV/0!	#DIV/0!
Myo7a	29921.6		9025.9			#DIV/0!	#DIV/0!
Myo9b	6562590	21083300	1256150	8309840		2.53715	0.151164
Myof	897413	4806730	399339	703613		6.8315	0.567555
NARS1	36259.5	634655				#DIV/0!	#DIV/0!
Naa50		128277				#DIV/0!	#DIV/0!
Naca	212466	3156750	68155.4	78395.9		40.2668	0.869375
Nae1		73048.9				#DIV/0!	#DIV/0!
Nagk	342573	2427030	34968.4	194694		12.4659	0.179607
Nampt	92946.5	1293710		116741		11.0819	0
Nans	80207.5	136530				#DIV/0!	#DIV/0!
Nap1l1	33139.5	218019	70033.3	21848.1		9.97885	3.20546
Nap1l4		172610				#DIV/0!	#DIV/0!
Napa	201929	1805940		124158		14.5455	0
Naprt	14454.3	235959		17433.5		13.5348	0
Ncbp1		37649.3				#DIV/0!	#DIV/0!
Nccrp1	1086760	2025580	152909	585769		3.45798	0.26104
Nckap1	67946.8	809229	56601.3	10961.2		73.8267	5.16379
Ncl	126395	3709760	125320	144732		25.6319	0.865876
Ndel1		37851.6				#DIV/0!	#DIV/0!
Ndrg1		452861		38387.5		11.7971	0
Ndrg2	56729.3	1363160				#DIV/0!	#DIV/0!
Ndufa13		244552				#DIV/0!	#DIV/0!
Ndufa4			329795	283889		0	1.1617
Ndufa5		48162.4				#DIV/0!	#DIV/0!
Ndufaf3		48917.1				#DIV/0!	#DIV/0!
Ndufs1	16619.8	414277		46583.1		8.89329	0
Ndufs2	115131	224577	17981.8			#DIV/0!	#DIV/0!
Ndufs3		705800				#DIV/0!	#DIV/0!
Ndufs4	42229.6	871209				#DIV/0!	#DIV/0!
Ndufv1		105333				#DIV/0!	#DIV/0!
Nebl	6006.14	227455		21790.3		10.4384	0
Nectin4		1121650				#DIV/0!	#DIV/0!
Nedd8	23046.7	94058.4	62373.7			#DIV/0!	#DIV/0!
Nelfb		68915.1				#DIV/0!	#DIV/0!
Nes						#DIV/0!	#DIV/0!
Neurl4				13996.1		0	0
Nexn			90355.2			#DIV/0!	#DIV/0!
Niban2	102971	1466620		27447.8		53.4331	0
Nid2						#DIV/0!	#DIV/0!
Nit2	17609.9	179750		42567.2		4.22273	0
Nme1	76909.9	477759	45367.7	92996.8		5.13737	0.487842
Nme2	76850.8	636075	53146	30443		20.894	1.74575
Nolc1						#DIV/0!	#DIV/0!
Nono	114273	2698230		838094		3.21948	0
Nop2	51601.1	167177	82171.8	178177		0.938264	0.461181
Nop56	17203.4	447424	29131.5	39671.8		11.2781	0.734313
Nop58	54938.2	79076		43821.8		1.80449	0
Nosip		51793.5				#DIV/0!	#DIV/0!
Npepps	365080	2287460	170860	451137		5.07043	0.378732
Nploc4		216261				#DIV/0!	#DIV/0!
Npm1	248086	3011940	155140	317727		9.47965	0.488281
Nsf	63478.3	720221		26260.1		27.4264	0
Nsfl1c		974659				#DIV/0!	#DIV/0!
Nt5c2	21299.7	213012	16000.1	15477.1		13.763	1.03379
Nt5c3a	19871.5	139832				#DIV/0!	#DIV/0!
Nucb1	31527.9	325749		20174.6		16.1465	0
Nudt21		343687				#DIV/0!	#DIV/0!
Numa1		409305				#DIV/0!	#DIV/0!
Numb		24543.5				#DIV/0!	#DIV/0!
Nup62		188981				#DIV/0!	#DIV/0!
Nutf2	94344.2	1510750	94543.5	206244		7.32506	0.458406
Nyap1	234025	2499390				#DIV/0!	#DIV/0!
Oat	9311.52		5836.67	3443.9		0	1.69478
Obi1						#DIV/0!	#DIV/0!
Odr4	139743	520916	96354.5	120176		4.33461	0.801778
Ogdh		742978				#DIV/0!	#DIV/0!
Ola1	26957.6	877219		79854.9		10.9852	0
Opa1		108965				#DIV/0!	#DIV/0!
Oplah		18588.3				#DIV/0!	#DIV/0!
Optn		228762				#DIV/0!	#DIV/0!
Osbpl8		280445				#DIV/0!	#DIV/0!
Ostf1		98271.6				#DIV/0!	#DIV/0!
Otub1	22067.5	572411		32902.9		17.397	0
Otud4	1428320	794914	1261450	1181710		0.672681	1.06748
Oxct1	30138.2	305731	38188.7	6965.82		43.8902	5.4823
Oxsr1	14191.4	229525	11314	21129.3		10.8629	0.535465
P4hb	201116	7280200	138938	255049		28.5443	0.54475
Pa2g4	153804	1363870	194522	225829		6.03939	0.861369
Pabpc1	208270	3223500	177388	1020400		3.15906	0.173842
Pabpn1		282378	5284.06			#DIV/0!	#DIV/0!
Pacsin3		55373.6				#DIV/0!	#DIV/0!
Pafah1b1	85488.6	892157	11002	62594.8		14.2529	0.175765
Pafah1b2	76322.3	301648	30458.2	80982.2		3.72487	0.37611
Paics	143207	966878	11275.6	137041		7.05539	0.082279
Pak2		201369				#DIV/0!	#DIV/0!
Palld		35882.9				#DIV/0!	#DIV/0!
Park7	151926	1028800	36748.9	152619		6.74097	0.240788
Pbdc1	10516.8	222642				#DIV/0!	#DIV/0!
Pcbp1	174068	2098010	120164	260636		8.04958	0.461041
Pcbp2	85401.9	1127460	75617.6	165956		6.79373	0.455648
Pcdh20	51037.6	111051				#DIV/0!	#DIV/0!
Pcmt1		379778		31281.6		12.1406	0
Pcna	10905.1	132771	20921.9	10740.2		12.3621	1.948
Pcnp		158322	4874.87			#DIV/0!	#DIV/0!
Pcyox1	42385	313249		45894		6.82549	0
Pcyt1a	8999.41	626087				#DIV/0!	#DIV/0!
Pdcd10		663376				#DIV/0!	#DIV/0!
Pdcd6	158497	1262810	36089.7	253783		4.97594	0.142207
Pdcd6ip	101846	1952170	45239.4	300744		6.49114	0.150425
Pde3a						#DIV/0!	#DIV/0!
Pdha1	22646.7	462579		10636.7		43.489	0
Pdhb	26818	1086400		64599		16.8176	0
Pdhx		24431.6				#DIV/0!	#DIV/0!
Pdia3	153514	4090940	98113	295582		13.8403	0.331932
Pdia4	56935.7	467534	391080	253993		1.84074	1.53973
Pdia6	67765.1	356371		28774.9		12.3848	0
Pdlim1		2251800				#DIV/0!	#DIV/0!
Pdlim4		353004				#DIV/0!	#DIV/0!
Pdlim5	63738.3	1443170	11682.4	87460.6		16.5008	0.133573
Pea15		173526				#DIV/0!	#DIV/0!
Pebp1	202211	919703	101248	146099		6.29507	0.69301
Pef1	14236.9	148804		9905.47		15.0224	0
Peg3	2253.15					#DIV/0!	#DIV/0!
Pelo		23352				#DIV/0!	#DIV/0!
Pepd	80048.4		43164.5	110943		0	0.389069
Pex11b	22576.8		52341.6	39905.4		0	1.31164
Pfdn5	7951.44	110173				#DIV/0!	#DIV/0!
Pfkfb2	96921.4		178591	152691		0	1.16962
Pfkl	8199.65	406271				#DIV/0!	#DIV/0!
Pfkp		242008				#DIV/0!	#DIV/0!
Pfn1	133556	16895900	80990.8	118135		143.022	0.685578
Pgam1	305250	9934740	88556.5	326654		30.4136	0.271102
Pgam5	292917	450294	348662	352727		1.27661	0.988476
Pgd	41593	896602	31910.7	22320.1		40.1702	1.42968
Pgk1	200745	6657770	44854.9	166951		39.8786	0.268671
Pgm1		352571				#DIV/0!	#DIV/0!
Pgm2	127060	1368060	67462.9	122949		11.1271	0.548706
Pgrmc1	12252.1	122941	17434.6	45823.8		2.68291	0.38047
Pgrmc2	40702.3	93035.2	20614.2	47610.8		1.95408	0.432973
Phb	196232	3552650	72794.7	221370		16.0485	0.328837
Phb2	232648	2620460	107873	251728		10.4099	0.42853
Phgdh	159475	2292850	218264	243537		9.41479	0.896225
Phlda3		66129.2				#DIV/0!	#DIV/0!
Phldb2	103699					#DIV/0!	#DIV/0!
Pi4k2a	31470.6	78477				#DIV/0!	#DIV/0!
Picalm	31116.5	191410	7479.91	12153		15.75	0.615478
Pik3c3	137772	2117410				#DIV/0!	#DIV/0!
Pip4p1		12112.6				#DIV/0!	#DIV/0!
Pip4p2			20286.9	36090.8		0	0.562107
Pithd1	85255.2	159898		41856.4		3.82016	0
Pitpna	32675.4	433639		21887.4		19.8123	0
Pitpnb	20864.6	623334				#DIV/0!	#DIV/0!
Pkm	1822650	16924100	549705	1124080		15.056	0.489027
Pkp1	1316450	43113800	285864	1590530		27.1066	0.179729
Pkp3	133280	6154580	20993.3	186702		32.9647	0.112443
Plaa	36548.5	356605		18420.2		19.3595	0
Plbd1	481037	2239380	234145	158557		14.1235	1.47672
Plcb3		221854				#DIV/0!	#DIV/0!
Plec	959901	18867600	293524	1293810		14.583	0.226868
Plekha7		38449.1				#DIV/0!	#DIV/0!
Plrg1	31607.3	37716.7				#DIV/0!	#DIV/0!
Pls3	494078	6736060	99275.2	303467		22.197	0.327137
Pnp	104182	513562	37326.1	58511.1		8.77717	0.637932
Pof1b	3369010	24999700	261242	4353010		5.74308	0.0600141
Polb				26532.2		0	0
Poldip3	68381.5	126017	22327.7	53435.1		2.35832	0.417847
Polr2a		41304.2				#DIV/0!	#DIV/0!
Pon1		68185.9				#DIV/0!	#DIV/0!
Por	32120	256568	25930.5	41462.8		6.18791	0.625392
Ppa1	28404.4	369580				#DIV/0!	#DIV/0!
Ppef2	115481	3316380	1570880	2439110		1.35967	0.644038
Ppfibp1		55736.6				#DIV/0!	#DIV/0!
Ppia	766759	42857500	232590	598673		71.5875	0.388509
Ppib	3077860	4757660	1693530	1964920		2.4213	0.861882
Ppic	53143.9	127700	31925.9	34249.6		3.72851	0.932154
Ppl	504185	6843010		361876		18.9098	0
Ppm1a	55044.4	355519	33671	44695.5		7.95425	0.753342
Ppm1b	37063000	24007100	37987400	39644800		0.605555	0.958194
Ppme1		227692				#DIV/0!	#DIV/0!
Ppp1ca	63730.7	1614350	72330.9	149599		10.7912	0.483499
Ppp1cb	69092.1	2400680	12333.9	58585.7		40.9772	0.210527
Ppp1cc	19936	110677				#DIV/0!	#DIV/0!
Ppp1r12a	35815.2	300090				#DIV/0!	#DIV/0!
Ppp1r12c						#DIV/0!	#DIV/0!
Ppp1r13l	13112.8	1081050		164803		6.55965	0
Ppp1r14b		175806	3276.87			#DIV/0!	#DIV/0!
Ppp1r18	6025.13					#DIV/0!	#DIV/0!
Ppp2r1a	79100.6	3630450	31123.2	138648		26.1847	0.224476
Ppp2r1b	10113.2	551001				#DIV/0!	#DIV/0!
Ppp2r2a	52750.2	431490	26940.1	66324.1		6.50578	0.406189
Ppp2r5c		73209.8				#DIV/0!	#DIV/0!
Ppp3ca		1225670				#DIV/0!	#DIV/0!
Ppp3r1		1408320				#DIV/0!	#DIV/0!
Prag1	205965	91116.9	114361	122967		0.740987	0.930014
Prdx1	2272030	6700780	4153900	5792820		1.15674	0.717077
Prdx2	3431210	14587100	2465930	2618260		5.5713	0.94182
Prdx3	18527.8	462652				#DIV/0!	#DIV/0!
Prdx4	168521	1105160	1909940	280722		3.93685	6.80367
Prdx5	36342.2	1712330	53222.2	26801.5		63.8893	1.98579
Prdx6	274520	2230750	208014	331302		6.73328	0.627868
Prep	29506.1	190056		7081.31		26.8391	0
Prkag1		37378.7				#DIV/0!	#DIV/0!
Prkar2a		652391				#DIV/0!	#DIV/0!
Prkcd		168330				#DIV/0!	#DIV/0!
Prkdc		284859		12862.7		22.1461	0
Prkra	17628	615129		13768.1		44.6778	0
Prmt1	200520	444533	76945.1	81538.5		5.45182	0.943666
Prmt5	220566000	106374000	186540000	187758000		0.566548	0.993513
Prpf19	67212.1	852857	144797	112170		7.60325	1.29087
Prpf31	1401980	1223850	1587010	1515240		0.807694	1.04737
Prpf4	12805.2	59715.2				#DIV/0!	#DIV/0!
Prpf40a	25367.7					#DIV/0!	#DIV/0!
Prpf8	32375.3	482023	36075.9	88326.1		5.45731	0.40844
Prpsap2	10444.5	22480.7	1792.07	8310.3		2.70516	0.215644
Prrc1	13544	353344		10497.6		33.6595	0
Prrc2a	28619	68321.4	7698.76	16265.4		4.20041	0.473321
Prrc2c			5446.19	17314.7		0	0.314541
Prune2	52260	254483	47607.8	30591.4		8.31878	1.55625
Prxl2a	24982.2	1040360				#DIV/0!	#DIV/0!
Psat1		137920				#DIV/0!	#DIV/0!
Psma1	1393010	3970040	411876	1153630		3.44135	0.357026
Psma2	314421	828222	109179	315696		2.62348	0.345836
Psma3	251979	882786	81550.1	186573		4.73158	0.437095
Psma4	833382	2106410	188195	851005		2.4752	0.221144
Psma5	355795	923011	155134	310652		2.97121	0.499382
Psma6	398225	497214	143021	291037		1.70842	0.491419
Psma7	1237920	3465780	160947	561192		6.17575	0.286795
Psmb1	600604	1060160	185734	475714		2.22857	0.390432
Psmb2	515492	854602	149994	626518		1.36405	0.239409
Psmb3	278767	286568	63475.1	264199		1.08467	0.240255
Psmb4	304153	472366		185180		2.55085	0
Psmb5	267478	800488	67566.5	207407		3.8595	0.325768
Psmb6	328586	752097	77366.3	232736		3.23155	0.332421
Psmb7	402268	2224400		416542		5.34016	0
Psmb8	80710.1	58681.3		9548.7		6.14548	0
Psmc1	186661	2607540	122195	178928		14.5731	0.682928
Psmc2	132575	1445300	66007.5	131728		10.9719	0.501089
Psmc3	90046.9	1255510	93120	154436		8.12965	0.602968
Psmc4	167502	2141770	88467.7	167388		12.7952	0.528519
Psmc5	154428	2612990	145431	199015		13.1296	0.730754
Psmc6	80327.1	865281	20983.1	76795.4		11.2674	0.273234
Psmd1	69508	399267		43644.1		9.14825	0
Psmd10		222896				#DIV/0!	#DIV/0!
Psmd11	73045.3	869420	45629.7	83794.2		10.3757	0.544545
Psmd12	58046.8	897875	39315	53338.4		16.8336	0.737086
Psmd13	116590	1097590	102863	95732.1		11.4652	1.07449
Psmd14	179059	2584050		307958		8.39092	0
Psmd2	198390	1834030	71185.4	132147		13.8787	0.538683
Psmd3	97733.9	957165	128225	98791.4		9.68875	1.29794
Psmd4	33532.7	217043	38925.6	77478.5		2.80133	0.502405
Psmd5	25099.7					#DIV/0!	#DIV/0!
Psmd6	105932	960398	61644.7	81543.4		11.7778	0.755974
Psmd7	67224.5	450164	46469.5	51024.5		8.82251	0.910729
Psmd8	59655.3	410877				#DIV/0!	#DIV/0!
Psme1	167833	2914620	31855.1	103123		28.2635	0.308904
Psme2		581828				#DIV/0!	#DIV/0!
Psme3	14881	430210		60913.7		7.06261	0
Pspc1		516148				#DIV/0!	#DIV/0!
Ptbp1	95794.4	416860	110872	60343		6.90817	1.83736
Ptbp3		404601				#DIV/0!	#DIV/0!
Ptges3		310959	12563.9			#DIV/0!	#DIV/0!
Ptgs1	148797	985702				#DIV/0!	#DIV/0!
Ptms		379246				#DIV/0!	#DIV/0!
Ptpmt1	25238	140415	84219.2	97162.8		1.44515	0.866784
Ptpn11		38643.9				#DIV/0!	#DIV/0!
Ptpn14						#DIV/0!	#DIV/0!
Ptpn23		80004.3				#DIV/0!	#DIV/0!
Puf60	128730	501975	87995.6	108978		4.6062	0.807462
Pura	66100.3	636597	51092.2	258408		2.46353	0.197719
Purb	49754.6	315650	6238.71	91370.9		3.4546	0.068279
Pycr3	31385	57445.5	132391	154779		0.371145	0.855355
Pygb	39139.5	1062690	10727.1	37433.5		28.3887	0.286564
Pygl	14985	431110				#DIV/0!	#DIV/0!
Pygm		146498				#DIV/0!	#DIV/0!
Qars1	16213.1	372613		19411.2		19.1958	0
Qpctl	254986	400044	426209	411686		0.971721	1.03528
RO60	49524.5	260346				#DIV/0!	#DIV/0!
RTRAF	65884.6	1026820	28388.1	26378.7		38.9261	1.07618
Rab10	212837	4525230	28368.6	94438.2		47.9174	0.300393
Rab11fip1	3776720	15752500	479290	457321		34.4452	1.04804
Rab12		133856				#DIV/0!	#DIV/0!
Rab14	210337	1399510		180678		7.74588	0
Rab18	86106.4	2932550				#DIV/0!	#DIV/0!
Rab1A	44758.2	1299120	17814.8	40513.6		32.0663	0.439724
Rab1b	26901.4	1282850				#DIV/0!	#DIV/0!
Rab21	22224.2	361525		47442.7		7.62025	0
Rab22a		137430				#DIV/0!	#DIV/0!
Rab24		125257				#DIV/0!	#DIV/0!
Rab25	7127.57	2881640		81995.8		35.1438	0
Rab2a	49795	1007820	1361.6	43423.5		23.2091	0.0313563
Rab35		109258				#DIV/0!	#DIV/0!
Rab38		195157				#DIV/0!	#DIV/0!
Rab3gap1	39335.6		5668.56			#DIV/0!	#DIV/0!
Rab3gap2		61266.8				#DIV/0!	#DIV/0!
Rab5a	51717.9	443522		43117.6		10.2863	0
Rab5b	59570.9	1368170		37866.4		36.1315	0
Rab5c	16496.8	355379	7207.5	13734.4		25.8751	0.524777
Rab6a		1144520				#DIV/0!	#DIV/0!
Rab7a	303681	3263180	36353	195515		16.6902	0.185935
Rac1	109640	1058690	41997.1	62860.9		16.8418	0.668096
Rack1	352351	6517950	89253.6	329643		19.7728	0.270758
Rad23b	109719	2121330	21168.4	22737.5		93.2965	0.930991
Rad50		35073.2				#DIV/0!	#DIV/0!
Radil						#DIV/0!	#DIV/0!
Rae1	4146.57	153571				#DIV/0!	#DIV/0!
Rai14	347785	510532				#DIV/0!	#DIV/0!
Rala	45030.9	621515		40729.4		15.2596	0
Ran	510107	1706260	439824	350080		4.87391	1.25635
Ranbp1	26431	380249	113186	122564		3.10245	0.923485
Ranbp3		68800.2		31967.5		2.15219	0
Ranbp9	46836.5	135958	38237.5	36727.1		3.70184	1.04112
Rangap1	9752.25	365566				#DIV/0!	#DIV/0!
Rap1a		417525				#DIV/0!	#DIV/0!
Rap1b	17497.2	730683				#DIV/0!	#DIV/0!
Rap2b	11743.6	381052				#DIV/0!	#DIV/0!
Rars1	157719	1250050	129209	187833		6.65511	0.687893
Rbbp4	22160.5	598276	28683.7	23683.7		25.2611	1.21112
Rbfox2						#DIV/0!	#DIV/0!
Rbm10	1329460	1067390	1302980	1249700		0.854117	1.04263
Rbm14	13390.4	237940	17325.8	61480		3.8702	0.281812
Rbm15		12742.5				#DIV/0!	#DIV/0!
Rbm3	17018	1153880	7629.88	10084.1		114.426	0.756625
Rbm39		985957	83350.7	131674		7.48786	0.633008
Rbm5						#DIV/0!	#DIV/0!
Rbm8a		119472				#DIV/0!	#DIV/0!
Rbmx		1118280				#DIV/0!	#DIV/0!
Rbmxl1		16663.6				#DIV/0!	#DIV/0!
Rbp1	36589	899211				#DIV/0!	#DIV/0!
Rcc1	42005.3	252223				#DIV/0!	#DIV/0!
Rcc2	30204.3	95526.2	26344.2	25419.6		3.75797	1.03637
Rcn1						#DIV/0!	#DIV/0!
Rcn2	37380.9	98746.9	73057.6	95819.1		1.03056	0.762453
Rdh12	19459.8	996273				#DIV/0!	#DIV/0!
Rdh13			46497.6	51962		0	0.894839
Rdx	70396.7	3324400		83139.9		39.9856	0
Rela		234241				#DIV/0!	#DIV/0!
Relch		222011				#DIV/0!	#DIV/0!
Rest	28318.4		48700.3	22485.2		0	2.16588
Rexo2	81980.5	470282	20254.3	142009		3.31164	0.142627
Rgn						#DIV/0!	#DIV/0!
Rhoa	40330.3	492949				#DIV/0!	#DIV/0!
Rhot1	7389.29	145653	17580.1	37357		3.89895	0.470597
Rictor		22553.7	6796.52			#DIV/0!	#DIV/0!
Riok1	550663	251041	423212	428611		0.585708	0.987403
Rnps1		195873				#DIV/0!	#DIV/0!
Rpa1	29387.7	268580	15176.8	22930.4		11.7128	0.661864
Rpl10	124167	3189400	145063	260918		12.2238	0.555972
Rpl10a	426473	10226100	651346	1858710		5.50172	0.350429
Rpl11	1819430	11933400	1940680	2570290		4.64282	0.755043
Rpl12	831110	5880880	608639	1789570		3.2862	0.340103
Rpl13	724423	4415410	779850	2513100		1.75696	0.310314
Rpl13a	219676	2538060	420675	1161160		2.1858	0.362289
Rpl14	923757	5227840	1113990	1595110		3.27742	0.698378
Rpl15	208936	3661800	411764	1237630		2.95872	0.332704
Rpl17	796560	9698160	739466	1539540		6.29939	0.480316
Rpl18	331865	2209790	527405	1849770		1.19463	0.285119
Rpl18a	190726	1385890	233938	830475		1.66879	0.281692
Rpl19	581782	3218880	645070	1430470		2.25023	0.45095
Rpl21	93309.1	1136630	216433	626148		1.81527	0.345658
Rpl22	6630160	15082900	6738870	6547280		2.30369	1.02926
Rpl22l1	65634.9		49378.6	49492.7		0	0.997695
Rpl23	1640980	5476220	2409870	2682360		2.04157	0.898414
Rpl23a	545312	9192000	406776	1451550		6.33254	0.280236
Rpl24	210016	2430250	306093	891888		2.72484	0.343197
Rpl26	584861	6874320	538865	1724570		3.98611	0.312463
Rpl27	719275	8657720	1024370	3076660		2.814	0.332949
Rpl27a	499838	2438340	594509	1495550		1.6304	0.397519
Rpl28	221693	2518510	318910	914583		2.75372	0.348694
Rpl29	154912	334621	161230	601570		0.556246	0.268015
Rpl3	314749	5878480	327119	1359700		4.32337	0.240582
Rpl30	613309	4693860	701737	1778750		2.63885	0.394511
Rpl31	334290	4198790	434870	1056830		3.973	0.411485
Rpl32	227997	3280370	411660	1051910		3.11849	0.391345
Rpl34	245962	1431650	260021	961076		1.48963	0.270552
Rpl35	263635	5589280	89092.6	199844		27.9682	0.445811
Rpl35a	303298	6117760	358242	1190740		5.13778	0.300857
Rpl36	223690	880240	244758	866598		1.01574	0.282435
Rpl36a	31573.8	2135480	63993.7	129659		16.47	0.493554
Rpl37a	23099.7	639097	24925.4	70910.3		9.01275	0.351506
Rpl38	2525880	4522780	2279010	1286070		3.51674	1.77207
Rpl4	491036	8141120	729450	2482570		3.27931	0.293829
Rpl5	91837.6	5413940	67208	82570.6		65.5674	0.813946
Rpl6	512612	4423680	611632	2058320		2.14917	0.297151
Rpl7	525225	6940010	673858	2526770		2.74659	0.266688
Rpl7a	312333	5356160	331779	1374250		3.89752	0.241426
Rpl8	694336	10091700	865070	3001920		3.36175	0.288172
Rpl9	318384	3338680	203514	193294		17.2725	1.05287
Rplp0	464906	9259190	581696	1560390		5.93389	0.372789
Rplp1	278347	1300080	361357	2088740		0.622423	0.173002
Rplp2	422394	3652670	442216	1184510		3.0837	0.373332
Rpn1	114569	1161230	62560.4	159615		7.27519	0.391946
Rpn2	66746.4	767728	37417.2	132260		5.80469	0.282906
Rps10	645102	2983830	467333	588472		5.07047	0.794147
Rps11	356507	3667110	469392	832014		4.40751	0.564164
Rps12	119651	3002560	148694	137197		21.885	1.0838
Rps13	425873	8428750	430992	1316560		6.4021	0.327362
Rps14	700030	12765100	789587	1077510		11.8469	0.732789
Rps15	113626	3043800	303325	247403		12.303	1.22604
Rps15a	1409220	7788360	1110220	1800840		4.32485	0.616501
Rps16	1084100	6992420	1740670	2372570		2.94719	0.733664
Rps17	1302310	1264950	1517770	1552070		0.815008	0.9779
Rps18	2070080	7371240	1979900	2796880		2.63552	0.707896
Rps19	829467	3322600	608243	977993		3.39737	0.62193
Rps2	593132	4319140	695267	905176		4.7716	0.768101
Rps20	870572	6270860	1355500	1686070		3.71922	0.803941
Rps21	176805	6414280	48827.8			#DIV/0!	#DIV/0!
Rps23	233700	3707390	270906	657561		5.63809	0.411986
Rps24	167848	4158710	323695	134145		31.0016	2.41302
Rps25	1571460	6865090	1805910	2627940		2.61235	0.687196
Rps26	498864	4625220	574137	1200040		3.85422	0.478432
Rps27	340917	5431850	2157440	2439030		2.22705	0.884548
Rps27l	251084	2031980	1309480	1553430		1.30806	0.84296
Rps28	1458820	13916800	968298	586383		23.7333	1.65131
Rps29	595059		2086170	910605		0	2.29097
Rps3	1969930	17886200	3647000	4157650		4.302	0.877178
Rps3a	532087	5302020	793242	2047790		2.58914	0.387365
Rps4x	734647	4617710	930942	1448210		3.18856	0.642823
Rps5	731255	2380060	894012	908725		2.61912	0.983809
Rps6	535866	10374800	770362	1851820		5.60249	0.416003
Rps7	2348520	5666080	1993790	2014560		2.81256	0.98969
Rps8	1031240	14600200	1106990	2913240		5.01167	0.379986
Rps9	3089110	13694500	2579030	4844770		2.82666	0.532333
Rpsa	599471	5911380	76699.8	159183		37.1357	0.481834
Rraga		263586				#DIV/0!	#DIV/0!
Rragc		363004				#DIV/0!	#DIV/0!
Rrbp1	56211.3	10998900	182489	15879100		0.692665	0.0114924
Rsl1d1	19850.4	41682.5	20293.3	78331.8		0.532127	0.259068
RtcA		157869	7620.85	10148.1		15.5565	0.750963
Rtcb	132062	1595140	45017.4	82287.2		19.385	0.547077
Rtn3	81181.9	1977420		113216		17.4659	0
Rtn4	101692	3628570		105858		34.2777	0
Rufy1						#DIV/0!	#DIV/0!
Runx1						#DIV/0!	#DIV/0!
Ruvbl1	81337.1	425753	42059.3	83227		5.11556	0.505356
Ruvbl2	69889	368989	19603.9	49737.3		7.41876	0.394149
S100a10	83823	6284710	98225.1	203582		30.8707	0.482484
S100a11	71947.3	663952	27946.7	83023.5		7.99716	0.336612
S100a14	124186	1260690	33670.3	89166		14.1387	0.377614
S100a16	117991	1501120	30445.7	134394		11.1695	0.226541
S100a4	310044	3919230	120538	495396		7.91131	0.243316
S100a6	1124480	4800500	2114190	3961950		1.21165	0.533624
Sacm1l		146839				#DIV/0!	#DIV/0!
Samm50		166723				#DIV/0!	#DIV/0!
Sap18		92153.5				#DIV/0!	#DIV/0!
Sar1a		409306				#DIV/0!	#DIV/0!
Sar1b		275439				#DIV/0!	#DIV/0!
Sars1	66121	1623940	45622.5	40914.9		39.6907	1.11506
Sart1		71527.3				#DIV/0!	#DIV/0!
Sbds		582817		4410.91		132.131	0
Sbf1		28759.6				#DIV/0!	#DIV/0!
Scamp3		60322.2		7063.18		8.54037	0
Scd2			105513			#DIV/0!	#DIV/0!
Scel	31645.3	297422				#DIV/0!	#DIV/0!
Scfd1		186366				#DIV/0!	#DIV/0!
Scoc						#DIV/0!	#DIV/0!
Scp2		231401				#DIV/0!	#DIV/0!
Scrib		342892				#DIV/0!	#DIV/0!
Scyl2	2574320	1330320	1601410	1523790		0.873034	1.05094
Sdc1		23556.7				#DIV/0!	#DIV/0!
Sdcbp	34122.1	193468	81916.5	1001330		0.193211	0.0818077
Sdha	11978	867661	40818.2	16569.4		52.3653	2.46347
Sdr16c5	86460.3	549893		231021		2.38027	0
Sdr9c7	339296	1882970	332813	185206		10.1669	1.79699
Sec11a	73498.4	1130380		162619		6.95109	0
Sec22b		142779				#DIV/0!	#DIV/0!
Sec23a		251809		4749.07		53.0228	0
Sec61a1	71052.8	1288570	159144	195573		6.58869	0.813732
Sec61b	36128	677917	33946.3	60126.6		11.2748	0.56458
Seh1l	30261.4	246337				#DIV/0!	#DIV/0!
Septin10		1480570				#DIV/0!	#DIV/0!
Septin2	44491.4	10484800				#DIV/0!	#DIV/0!
Septin5	62426.4	618199		28570.2		21.6379	0
Septin6		1563810				#DIV/0!	#DIV/0!
Septin7	59615.4	926520		21970.7		42.1707	0
Septin8	26127.1	807950		20039.9		40.3171	0
Septin9	25164.1	1191980	14672.5	6835.67		174.376	2.14646
Serbp1	129143	2054800	150912	111039		18.5052	1.35909
Serpina1f	542024	2216710				#DIV/0!	#DIV/0!
Serpinb10	41743.8	624518		49326.7		12.6609	0
Serpinb13	242104	1338840	32747.5	315819		4.23926	0.103691
Serpinb1a						#DIV/0!	#DIV/0!
Serpinb2	232091	305065	59163.7	173489		1.75841	0.341023
Serpinb5	1290240	24968100	56971.2	674041		37.0424	0.0845219
Serpinb6	81378.2	255795	337410	393002		0.650875	0.858545
Serpinc1		110013				#DIV/0!	#DIV/0!
Serpine1				11901.6		0	0
Serpine2						#DIV/0!	#DIV/0!
Serpinh1	6136.38	137475				#DIV/0!	#DIV/0!
Set	311595	3596290	48297.8	225252		15.9656	0.214417
Setd3		108626				#DIV/0!	#DIV/0!
Setx	4451120	2701100	4200740	3640790		0.741899	1.1538
Sf1		540792				#DIV/0!	#DIV/0!
Sf3a1	3381.92	129448				#DIV/0!	#DIV/0!
Sf3a3		280189	9812.72			#DIV/0!	#DIV/0!
Sf3b1	54585.7	1031200	88592.5	65195.4		15.8171	1.35888
Sf3b3	145457	821045	96087	131320		6.25225	0.731701
Sfn	1959730	114945000	145765	1844620		62.3136	0.0790217
Sfpq	56157.9	2873810	54994.5	65620		43.7947	0.838075
Sfxn3	17946.6	345195	154646	93191.8		3.70413	1.65944
Sgpl1			28625.6	92474.4		0	0.309552
Sh3bgrl	28377.5	926436	10856.5	18075.3		51.2543	0.600626
Sh3bgrl3	56999.7	985254				#DIV/0!	#DIV/0!
Sh3gl1	71222	396181				#DIV/0!	#DIV/0!
Sh3glb2	11178.8	761232		12916.6		58.9344	0
Shmt2		718097	132136			#DIV/0!	#DIV/0!
Siah1a			185707	148325		0	1.25203
Siah1b			133204	120703		0	1.10357
Sidt2	25630.5	81274.6		71162.6		1.1421	0
Skp1	84578.9	1093650	790565	555881		1.96742	1.42218
Slain2	119694	469658	181494	147335		3.18769	1.23185
Slc16a1		158575	97682.2	172253		0.920594	0.567086
Slc25a1	67073.5	1249150	1036670	824443		1.51514	1.25742
Slc25a10	50090.7	576586	996951	1480660		0.389411	0.673315
Slc25a11	111331	2814840	2172780	2316670		1.21504	0.937889
Slc25a12	11617.5	398000	428618	350943		1.13409	1.22133
Slc25a13	24110.4	496415	525912	528780		0.938793	0.994576
Slc25a16		145629	118818	74607		1.95195	1.59259
Slc25a17	2441.49	60301.6	120508	59973.8		1.00547	2.00934
Slc25a21			111863	117446		0	0.952463
Slc25a22	12916.4	222131	333171	427674		0.519393	0.77903
Slc25a24	26559.9	522104	300660	390948		1.33548	0.769054
Slc25a28			16156	19072.1		0	0.847101
Slc25a29						#DIV/0!	#DIV/0!
Slc25a3	410444	3503820	2419480	2767980		1.26584	0.874096
Slc25a4	2298900	571961	990542			#DIV/0!	#DIV/0!
Slc25a40			11634.7	15153.1		0	0.76781
Slc25a42						#DIV/0!	#DIV/0!
Slc25a5	308941	6249060	3364340	2829530		2.20852	1.18901
Slc27a1						#DIV/0!	#DIV/0!
Slc27a4	36215.3	219006	22172.2			#DIV/0!	#DIV/0!
Slc2a1	41392.1	4089380	174133	106576		38.3706	1.63389
Slc35e1			11216.1			#DIV/0!	#DIV/0!
Slc3a2		7904.72	81916.3	89783.6		0.0880419	0.912375
Slc45a1	52119.3	390959				#DIV/0!	#DIV/0!
Slc50a1			25500.5			#DIV/0!	#DIV/0!
Slc9a3r1		22385.4				#DIV/0!	#DIV/0!
Slitrk4						#DIV/0!	#DIV/0!
Smarca4	25395.5					#DIV/0!	#DIV/0!
Smarcc2		158474				#DIV/0!	#DIV/0!
Smc1a		127114				#DIV/0!	#DIV/0!
Smc3		47923.4				#DIV/0!	#DIV/0!
Smtn		27651.1	51297.8	62757.1		0.440605	0.817402
Snap23	13134.1	85589.7				#DIV/0!	#DIV/0!
Snap47		817629		108057		7.56665	0
Snapin	47241.5	261081		53305.9		4.89779	0
Snd1	80022.5	1289770	29308.5	92979		13.8716	0.315216
Snrnp200	20014.8	228296				#DIV/0!	#DIV/0!
Snrnp40	9037.17	120757				#DIV/0!	#DIV/0!
Snrnp70		1034350				#DIV/0!	#DIV/0!
Snrpb2	6497.87	101344				#DIV/0!	#DIV/0!
Snrpd1	3422930	3153760	2068610	1939120		1.62639	1.06678
Snrpd2	1113430	2577220	658814	649236		3.96962	1.01475
Snrpd3	1502830	1130410	1003090	1181650		0.956637	0.848889
Snrpe		282308				#DIV/0!	#DIV/0!
Snrpg	141038	1088720				#DIV/0!	#DIV/0!
Snu13	288806	3860910	19100.7	62046.9		62.2257	0.307843
Snx1	20873.2	601335		18998.5		31.6517	0
Snx12	16843.8	1559940				#DIV/0!	#DIV/0!
Snx2		230496				#DIV/0!	#DIV/0!
Snx3	102846	3002170				#DIV/0!	#DIV/0!
Snx6	12623.2	677778				#DIV/0!	#DIV/0!
Spag9		110187				#DIV/0!	#DIV/0!
Spata5			34689.5	34023.9		0	1.01956
Spats2		23626.7	9625.58	14469.6		1.63285	0.665228
Spcs3	48048.2	441543				#DIV/0!	#DIV/0!
Specc1l	22398.6			23467.3		0	0
Spin1	79690.7	30975.6	72429.2	57339.2		0.540217	1.26317
Spo11						#DIV/0!	#DIV/0!
Sptan1	287290	6567130	125018	201368		32.6126	0.620843
Sptbn1	269328	1982300	126652	156976		12.628	0.806824
Sptlc2		156184				#DIV/0!	#DIV/0!
Sqle		238827	19831.5			#DIV/0!	#DIV/0!
Sqor		873793	33920.7	13354.5		65.4306	2.54002
Sqstm1	11276.6	86868.5	72102.4	224337		0.387223	0.321402
Sri	102648	349513	13797.6	88083.5		3.96797	0.156642
Srm	20454.8	289498	28863.6	15901.1		18.2062	1.8152
Srp14	36775.8	455058		10277.5		44.2771	0
Srp54		80460.8				#DIV/0!	#DIV/0!
Srp68		294094		38370.4		7.66461	0
Srp9	43028.2	164545		45014.4		3.65539	0
Srpk1	28144.4	177707	6665.42			#DIV/0!	#DIV/0!
Srpra		114251				#DIV/0!	#DIV/0!
Srrm2	12281.2		9251.29	21064.1		0	0.439197
Srsf1	58933.7	895413	35889.2			#DIV/0!	#DIV/0!
Srsf2	22649.2	917439	30916.7	37807.1		24.2663	0.817749
Srsf3	51968.7	576697				#DIV/0!	#DIV/0!
Srsf4		120294				#DIV/0!	#DIV/0!
Srsf6		207758				#DIV/0!	#DIV/0!
Srsf7	93758.6	1505520		31128.4		48.3648	0
Ssr1	400972	1682690	271153	191776		8.77425	1.4139
Ssr4	266729	1519760	117275	344169		4.41574	0.340748
St13		1398050	27419.8	29342.6		47.6457	0.934471
Stap2		263437				#DIV/0!	#DIV/0!
Stard5	55005.9	843140		30172.7		27.9438	0
Stat1	22784.4	794162				#DIV/0!	#DIV/0!
Stat3		716488		10147		70.6108	0
Stat6		93303.4				#DIV/0!	#DIV/0!
Stau1		205997		28225.2		7.29834	0
Stim1		308437				#DIV/0!	#DIV/0!
Stip1	23693.8	350471	56113.7	22587.6		15.5161	2.48427
Stk24		1407720				#DIV/0!	#DIV/0!
Stk38	10515500	8740420	11255400	10563300		0.827433	1.06552
Stk38l	2450820	1317800	2379420	2120030		0.621595	1.12235
Stom		257660				#DIV/0!	#DIV/0!
Stoml2	13154.1	199159		9936.17		20.0438	0
Stra6	20690.7		120353	125008		0	0.962762
Strap	30175.5	755620		42947.4		17.5941	0
Strn		427121		22056.4		19.3649	0
Strn3		97960.5				#DIV/0!	#DIV/0!
Stt3a	125516	734306	78095	190141		3.8619	0.410722
Stt3b		222048	8549.01	23774.9		9.3396	0.359581
Stub1	11527.5	127736				#DIV/0!	#DIV/0!
Stx12		354482				#DIV/0!	#DIV/0!
Stx4	3594.3	62567.2				#DIV/0!	#DIV/0!
Stx5		433133				#DIV/0!	#DIV/0!
Stx7		401066				#DIV/0!	#DIV/0!
Stxbp2		145573				#DIV/0!	#DIV/0!
Sub1	219941	1373190	32577.6	27142.9		50.5911	1.20023
Suclg2	119022	799762	228426			#DIV/0!	#DIV/0!
Sult2b1	50381.8	855262		46944.1		18.2187	0
Sumo2		85771.7				#DIV/0!	#DIV/0!
Sun2	34574.4	75477.8	60509.9			#DIV/0!	#DIV/0!
Supt5h		75629.3				#DIV/0!	#DIV/0!
Surf4	39699.9	361525		78260.4		4.61951	0
Svil	282865	1811100	26339.2	19581.2		92.4918	1.34513
Syncrip	138720	3367610	55268.4	123231		27.3276	0.448494
Syne2		68283.1				#DIV/0!	#DIV/0!
Synj1	127898	50827.8	127843	120202		0.422853	1.06357
Tab1	57226.7		33364.5	38088		0	0.875985
Tacc2		95143				#DIV/0!	#DIV/0!
Tagln2	169936	12591600	123275	184622		68.2021	0.667716
Taldo1	65722	814060	20129.4	84429.7		9.64187	0.238416
Tardbp	57536.3	1033470	42748.1	68484.4		15.0906	0.624202
Tars1	40319.1	601544		49117		12.2472	0
Tax1bp3	4923.74	647909				#DIV/0!	#DIV/0!
Tcerg1		83507.5				#DIV/0!	#DIV/0!
Tcof1	34181.5					#DIV/0!	#DIV/0!
Tcp1	110580	1314970	80581.6	65806.6		19.9823	1.22452
Tecr	97788.6	3790060	247237	323309		11.7227	0.764708
Tes		166527				#DIV/0!	#DIV/0!
Tfrc	5014.97		68423	80149.5		0	0.853692
Tgm1	866293	3618900	183626	1076140		3.36285	0.170634
Tgm3	582262	1870790	252503	851517		2.19701	0.296533
Thbs1						#DIV/0!	#DIV/0!
Thrap3	14070300	5715460	7038190	6498770		0.879468	1.083
Tial1		1934210				#DIV/0!	#DIV/0!
Timm17b			27294.5	66246.4		0	0.412015
Timm23		197812	89859.4	139737		1.4156	0.643061
Timm44		293697				#DIV/0!	#DIV/0!
Timm50	14353.6	190907	10958.3			#DIV/0!	#DIV/0!
Tjp1	27842.6	405784				#DIV/0!	#DIV/0!
Tjp2	16008.2	409394	15022.9	16625.8		24.624	0.90359
Tkt	387695	3078790	95375.8	293691		10.4831	0.324749
Tle3		206024				#DIV/0!	#DIV/0!
Tln1	30808.2	310511	8510.66	11142.7		27.8668	0.763788
Tm9sf2	47579.8	572210		57149.7		10.0125	0
Tm9sf3	39677.6	539959	21695.8	12128.2		44.521	1.78887
Tm9sf4	116809	1349240		91882.3		14.6844	0
Tmco1	40877.5	96663.7	50740.2	137652		0.702232	0.368612
Tmed10	169743	1438000		127519		11.2768	0
Tmed2	40295.1	419737	5048.23	47632.6		8.81197	0.105983
Tmed4	25332.5	78374.7		20202		3.87955	0
Tmed9	152733	390150	29008.9	223586		1.74497	0.129744
Tmem126b						#DIV/0!	#DIV/0!
Tmem165				10936		0	0
Tmem167a	20176.7	415298				#DIV/0!	#DIV/0!
Tmem176b	19907.8	40644.9	12706.3	89690.3		0.453169	0.141669
Tmem263		28751.5				#DIV/0!	#DIV/0!
Tmem33	49559.2	339178	92009.1	184013		1.84323	0.500014
Tmem43	34838.7	468277		81859.4		5.7205	0
Tmod1		29777.1	10175.8			#DIV/0!	#DIV/0!
Tmod2	3026700	1586360	2055990	18309		86.6437	112.294
Tmod3	96038600	42823700	54676100	63335800		0.676137	0.863273
Tmpo	17048.9	432638	59105.6	67270.5		6.43132	0.878626
Tmprss13	137009000	79256800	119341000	86770100		0.913411	1.37537
Tmx3	12888.7	259259	24588.4	22207.8		11.6742	1.1072
Tnks1bp1		1587590				#DIV/0!	#DIV/0!
Tnnc1						#DIV/0!	#DIV/0!
Tnnc2				3219.65		0	0
Tnni1						#DIV/0!	#DIV/0!
Tnni2						#DIV/0!	#DIV/0!
Tnnt1						#DIV/0!	#DIV/0!
Tnnt2	654687	4348250		169432		25.6637	0
Tnnt3						#DIV/0!	#DIV/0!
Tnpo1		89598				#DIV/0!	#DIV/0!
Tnpo2		332014				#DIV/0!	#DIV/0!
Tnrc6b	36846.5	43688	46798.2	43739.9		0.998813	1.06992
Tollip	139797	631452	25041.7	123958		5.09408	0.202018
Tom1	37189.5	912635		73173.7		12.4722	0
Tom1l2	17495.9	407453				#DIV/0!	#DIV/0!
Tomm20	132206			18491.9		0	0
Top1	268885	930832	309679	426420		2.1829	0.72623
Top2a	12265.6	157886	68307.9	95637.3		1.65088	0.714239
Top2b	21333.9	70733.3				#DIV/0!	#DIV/0!
Tor1aip1		13705.5				#DIV/0!	#DIV/0!
Tpd52	27500.8	421293				#DIV/0!	#DIV/0!
Tpd52l1		19974.2				#DIV/0!	#DIV/0!
Tpd52l2		233281	2672.62			#DIV/0!	#DIV/0!
Tpi1	515745	4544320	312732	788685		5.76189	0.396523
Tpm1	1558960	20442000	37489.3	1429690		14.2982	0.026222
Tpm2	123431	2536050	48836.1	109188		23.2265	0.447266
Tpm3	1983860	5393390	117885	550178		9.80299	0.214267
Tpm4	113717	1565060	19386.2			#DIV/0!	#DIV/0!
Tpp2	37062.4	42731.7		9518.36		4.4894	0
Tppp3	80502	4679220		20870.9		224.198	0
Tpr	14507	172642	7931.66	16018.6		10.7776	0.495153
Tpt1	103744	191210	151050	63994.6		2.98791	2.36036
Tra2b	67990.5	911598				#DIV/0!	#DIV/0!
Traf6				51054.8		0	0
Trap1		145456	19619.9	13634.8		10.668	1.43896
Trappc3	38366.4	405671				#DIV/0!	#DIV/0!
Trim16	23340.6	527961		22748.2		23.2089	0
Trim21	249293	186252	229314	236353		0.788025	0.970218
Trim28	71789.2	763672	54824.9	109385		6.98151	0.50121
Trim29	416120	11536900		1302890		8.85485	0
Trim35						#DIV/0!	#DIV/0!
Trim47		345374				#DIV/0!	#DIV/0!
Trim9		751238	8773520	5812820		0.129238	1.50934
Triobp						#DIV/0!	#DIV/0!
Trip12	6672.4	68847.4		14638.9		4.70304	0
Tsg101	38522.9	419863		19245.2		21.8165	0
Tsn	84791.2	47498	29418.5	31357.7		1.51472	0.938159
Tspo			42725			#DIV/0!	#DIV/0!
Ttll12	62617.5	391394		47178.6		8.29601	0
Tuba4a	1084850	58328700	587013	2285210		25.5244	0.256875
Tubb2a	29865.9	1229340	134361	183477		6.70024	0.732304
Tubb2b						#DIV/0!	#DIV/0!
Tubb3		1441290				#DIV/0!	#DIV/0!
Tubb4b						#DIV/0!	#DIV/0!
Tubb5	642055	8571460	3490760	3042140		2.81758	1.14747
Tubb6	108354	1810510	968240	1204490		1.50313	0.803859
Tufm	312321	5739010	584346	745387		7.69937	0.78395
Tuft1	34627.3	341025	3148.88	25635.1		13.303	0.122835
Twf1	113159	1156230				#DIV/0!	#DIV/0!
Txn	3429150	18067300	2270690	4855410		3.72107	0.467662
Txndc12		325463				#DIV/0!	#DIV/0!
Txnl1	154925	1511470	22740.4	78638.1		19.2206	0.289178
Tyms	706120	508054	835123	805654		0.630611	1.03658
U2af1		229463		292702		0.783947	0
U2af2	22136.1	498839	27239.6			#DIV/0!	#DIV/0!
Uaca						#DIV/0!	#DIV/0!
Uba1	50656.5	1533760		109597		13.9945	0
Uba1y	21148.1	483034				#DIV/0!	#DIV/0!
Ubap2l	16297.9	492207	30127.9	51778.7		9.50597	0.581859
Ube2i	26743.8	1824770		129881		14.0496	0
Ube2k	22284.7	562682	11659.8	11623.1		48.4107	1.00316
Ube2l3	104489	1494650	82252.5	83487.6		17.9027	0.985206
Ube2m	23610.5	204705				#DIV/0!	#DIV/0!
Ube2n	109718	1967210	42644.8	104670		18.7944	0.407421
Ube4a		46929.3				#DIV/0!	#DIV/0!
Ublcp1		99700.2				#DIV/0!	#DIV/0!
Ubqln1		241636				#DIV/0!	#DIV/0!
Ubr4		97223.1				#DIV/0!	#DIV/0!
Ubtf		202040				#DIV/0!	#DIV/0!
Uchl5		232711				#DIV/0!	#DIV/0!
Ufl1		148599				#DIV/0!	#DIV/0!
Ufm1		968507				#DIV/0!	#DIV/0!
Ugdh	15662.2		38491.2	54707.2		0	0.703586
Uggt1		314987	39253.6	82411.1		3.82214	0.476314
Ugp2	127222	1571770		50518		31.1131	0
Ulk3		49196.1				#DIV/0!	#DIV/0!
Unc45a	38642.5	808274	17739.8	40763.7		19.8283	0.435186
Uox						#DIV/0!	#DIV/0!
Upf1	32113.9	385624	10661	64940.8		5.93809	0.164165
Uqcr10	140049	46794	125706			#DIV/0!	#DIV/0!
Uqcrc1	40776.9	467657	6890.06	6433.01		72.6965	1.07105
Uqcrc2	61999.4	27378.7	12860.3			#DIV/0!	#DIV/0!
Uqcrfs1			5215.75	11920.3		0	0.437552
Uqcrq	97977.2		68925.8			#DIV/0!	#DIV/0!
Uso1	59966.3	746146		59433		12.5544	0
Usp14	17864.1	975602		19563.3		49.869	0
Usp15	17692.8	155495	12593			#DIV/0!	#DIV/0!
Usp5	188962	1329690		175352		7.58298	0
Usp7	128540	1279750	33308.7	128065		9.99297	0.260092
Usp9x	8754.36	302141				#DIV/0!	#DIV/0!
Utp20		26037.7	12903.3	48241.2		0.53974	0.267475
Vac14		61492.4				#DIV/0!	#DIV/0!
Vamp5						#DIV/0!	#DIV/0!
Vamp7		470669				#DIV/0!	#DIV/0!
Vamp8	18394.3	924802	13134	17372		53.2352	0.756044
Vangl1		16979.1				#DIV/0!	#DIV/0!
Vapa		965574				#DIV/0!	#DIV/0!
Vars1	89131.5	381301000	663260000	550406000		0.692763	1.20504
Vat1	321740	4147270		219999		18.8513	0
Vbp1	12644.2	35757.2	16158.1			#DIV/0!	#DIV/0!
Vcl	180151	1413130	91613.3	230743		6.12426	0.397036
Vcp	2502140	14085200	491112	1384670		10.1722	0.354678
Vdac1	207403	1630920	39291	265302		6.14741	0.148099
Vdac2	200186	1124500	36319.8	333449		3.37233	0.108922
Vdac3	160474	782311	91515.8	383683		2.03895	0.238519
Vil1	11361600	1997680	2144510	1760660		1.13462	1.21801
Vim	397321	11294700	317878	316326		35.7059	1.00491
Vkorc1l1	14713.8	176112		25733.8		6.84361	0
Vps16	2002450	16576800	311784	2506640		6.61316	0.124383
Vps25	5597.23	296193				#DIV/0!	#DIV/0!
Vps26a	36666.9	827489		15550.2		53.214	0
Vps26b		274435				#DIV/0!	#DIV/0!
Vps28		156869				#DIV/0!	#DIV/0!
Vps29		168220				#DIV/0!	#DIV/0!
Vps33a		114747				#DIV/0!	#DIV/0!
Vps35	128047	2675900	13753.7	136251		19.6395	0.100944
Vps45		200224				#DIV/0!	#DIV/0!
Vps4b		107944				#DIV/0!	#DIV/0!
Vps51		96560.5				#DIV/0!	#DIV/0!
Vps52		121824				#DIV/0!	#DIV/0!
Vsnl1		1750130				#DIV/0!	#DIV/0!
Vta1		358017				#DIV/0!	#DIV/0!
Vti1b						#DIV/0!	#DIV/0!
Vwa5a						#DIV/0!	#DIV/0!
Wasf2	42286.3	1074360				#DIV/0!	#DIV/0!
Washc4	39268	153423				#DIV/0!	#DIV/0!
Wdr1	52749.2	769828				#DIV/0!	#DIV/0!
Wdr26	38191.2	143765	22186.1	17865		8.0473	1.24188
Wdr61		53983.8				#DIV/0!	#DIV/0!
Wdr77	152786000	51619500	83879700	85110700		0.606498	0.985536
Wipi2		94208.5				#DIV/0!	#DIV/0!
Wiz	71966	46982	55465.1	30609.8		1.53487	1.812
Xirp1						#DIV/0!	#DIV/0!
Xpo1	7597.97	273622		44266.8		6.1812	0
Xpo5	82276	106291	108306	112767		0.942572	0.960441
Xpo7		148599				#DIV/0!	#DIV/0!
Xrcc6	44908	2763260	58971.1	67193.9		41.1237	0.877626
Yars1	15809.3	409327				#DIV/0!	#DIV/0!
Ybx1	82371.3	977643	108604	198796		4.91782	0.546309
Ybx3	13317.4					#DIV/0!	#DIV/0!
Yod1	319098	669352				#DIV/0!	#DIV/0!
Ythdc2		48631.3				#DIV/0!	#DIV/0!
Ythdf3		138328				#DIV/0!	#DIV/0!
Ywhab	50259.1	1623820	10228.7	53182.4		30.533	0.192332
Ywhae	417656	10789900	157031	425717		25.3452	0.368862
Ywhag	184389	6074430	68171.1	307391		19.7612	0.221773
Ywhah	52316.6	1892990	34701.6	29362.2		64.4703	1.18185
Ywhaq	54754.3	2047560	23671.8	69365.7		29.5183	0.341261
Ywhaz	555965	23284400	133805	581355		40.0519	0.230161
Zbtb20			14010.5			#DIV/0!	#DIV/0!
Zc3h15		145765				#DIV/0!	#DIV/0!
Zc3h18		15402.9	15104.3	14076.9		1.0942	1.07298
Zfr		65798.1		11016.5		5.97269	0
Znf185		262672				#DIV/0!	#DIV/0!
Znf207		238002				#DIV/0!	#DIV/0!
Znf281		76963.1	59683.3	67713.8		1.13659	0.881405
Znf326	36261.4			6947.43		0	0
Znf593	69489	21186.7	56715	54545.6		0.388422	1.03977
Znf706	346992			314747		0	0
Zyx	69451.6		50398	25472.3		0	1.97854
